# Supplementary material for: Light sensors for objective light measurement in ambulatory polysomnography
Source: PLoS One. 2017 Nov 16;12(11):e0188124. doi: 10.1371/journal.pone.0188124 (PMC5690677; doi:10.1371/journal.pone.0188124)
Supplement: S1 File — (XLSX) [file pone.0188124.s001.xlsx]

## Sheet: data
	incandescent
lux	sensor 1	sensor 2	sensor 3
6.8	0.00489261	0.00430977	0.00458678
28	0.0204885	0.0182128	0.0192059
80	0.0585525	0.0523403	0.0551128
128.8	0.0952553	0.0853946	0.0899821
188	0.135972	0.123648	0.130919
262	0.183703	0.166608	0.178118
345	0.246937	0.220335	0.234588
	fluorescent
lux	sensor 1	sensor 2	sensor 3
21.2	0.00999464	0.00898703	0.00992106
115	0.0548465	0.050241	0.0552949
198	0.093913	0.0863693	0.0961771
288	0.13665	0.125474	0.139688
336	0.159572	0.145829	0.162856
408	0.192537	0.177018	0.197034
514	0.239607	0.221495	0.241125

## Sheet: Sensor 1
6.8incan	80	128.8	28	188	345	262	21.2flour	115	198	288	336	408	514
Aux_DC Rate:32Hz	Aux_DC Rate:32Hz	Aux_DC Rate:32Hz	Aux_DC Rate:32Hz	Aux_DC Rate:32Hz	Aux_DC Rate:32Hz	Aux_DC Rate:32Hz	Aux_DC Rate:32Hz	Aux_DC Rate:32Hz	Aux_DC Rate:32Hz	Aux_DC Rate:32Hz	Aux_DC Rate:32Hz	Aux_DC Rate:32Hz	Aux_DC Rate:32Hz
0.00489044	0.058548	0.0952606	0.16098	0.135071	0.248337	0.185425	0.0517426	0.0549774	0.0933456	0.136833	0.159554	0.19149	0.23951
0.00489044	0.0585556	0.0951996	0.0203323	0.136917	0.248116	0.185081	0.00996399	0.0546112	0.0941544	0.136642	0.159332	0.193008	0.239975
0.00489044	0.0585632	0.0952682	0.0203476	0.136887	0.248032	0.185097	0.00996399	0.0546265	0.0941467	0.136658	0.15934	0.193016	0.239983
0.00489044	0.0585556	0.0953979	0.0203552	0.136887	0.247925	0.185097	0.00996399	0.0546265	0.0941391	0.136665	0.15937	0.192993	0.239944
0.00489044	0.0585327	0.0953293	0.0203476	0.136902	0.24781	0.185104	0.00996399	0.0546341	0.0941391	0.136665	0.159386	0.192993	0.239929
0.00488281	0.0585175	0.095253	0.0203476	0.136902	0.247765	0.185127	0.00996399	0.0546417	0.0941315	0.136673	0.159378	0.192993	0.239914
0.00488281	0.058548	0.0952835	0.0203629	0.136879	0.247795	0.185173	0.00996399	0.0546417	0.0941238	0.136665	0.159386	0.192986	0.239906
0.00489044	0.0585632	0.0952682	0.0203476	0.136887	0.247772	0.185211	0.00996399	0.0546341	0.0941238	0.136642	0.159409	0.192978	0.239914
0.00489044	0.058548	0.0952148	0.0203247	0.136887	0.247726	0.185242	0.00995636	0.0546341	0.0941315	0.136635	0.159409	0.192963	0.239929
0.00488281	0.0585175	0.0952606	0.0203323	0.136864	0.247711	0.185242	0.00995636	0.0546417	0.0941315	0.136635	0.159386	0.192917	0.239914
0.00489044	0.0585175	0.0952759	0.0203552	0.136833	0.247673	0.185257	0.00996399	0.0546341	0.0941315	0.136627	0.15937	0.192886	0.239914
0.00489044	0.0585403	0.0952072	0.0203323	0.136848	0.247543	0.18531	0.00995636	0.0546417	0.0941315	0.13662	0.159348	0.192894	0.239937
0.00489044	0.058548	0.0951385	0.0203247	0.136848	0.247406	0.185303	0.00995636	0.0546494	0.0941315	0.136612	0.159348	0.192886	0.239906
0.00489044	0.0585556	0.0951385	0.0203323	0.136833	0.247337	0.185204	0.00995636	0.0546494	0.0941391	0.13662	0.159363	0.192833	0.239883
0.00489044	0.0585556	0.0951996	0.0203476	0.136848	0.247353	0.185112	0.00995636	0.054657	0.0941467	0.13662	0.159348	0.192818	0.239868
0.00489044	0.0585632	0.0952759	0.0203323	0.136856	0.247429	0.185066	0.00995636	0.054657	0.0941391	0.136612	0.15934	0.192825	0.239861
0.00489044	0.0585632	0.095253	0.0203247	0.136856	0.247513	0.185043	0.00995636	0.0546722	0.0941391	0.136604	0.15934	0.19281	0.239838
0.00489807	0.0585556	0.0951614	0.0203323	0.136856	0.24752	0.185059	0.00995636	0.0546722	0.0941467	0.136589	0.15934	0.19281	0.23983
0.00489807	0.0585556	0.0951996	0.0203247	0.136833	0.247528	0.185143	0.00995636	0.0546799	0.094162	0.136604	0.159348	0.192825	0.23983
0.00489044	0.0585632	0.0952759	0.0203476	0.136818	0.247696	0.185181	0.00995636	0.0546799	0.0941772	0.136604	0.159363	0.192818	0.23983
0.00489044	0.0585556	0.0953217	0.0203629	0.13681	0.24791	0.185158	0.00995636	0.0546951	0.0941772	0.136604	0.159348	0.192818	0.239838
0.00489044	0.058548	0.0953217	0.0203629	0.136803	0.248055	0.185143	0.00995636	0.0547028	0.0941772	0.136589	0.15934	0.192833	0.239838
0.00489044	0.0585556	0.0952759	0.0203476	0.136787	0.248161	0.185165	0.00995636	0.054718	0.0941772	0.136574	0.159348	0.192833	0.239815
0.00489044	0.0585556	0.0951996	0.0203552	0.136803	0.248238	0.185173	0.00995636	0.0547256	0.0941849	0.136566	0.159348	0.192818	0.239807
0.00489044	0.0585556	0.0952454	0.0203552	0.13681	0.248283	0.185196	0.00995636	0.0547333	0.0941772	0.136559	0.159363	0.192818	0.239792
0.00489044	0.0585556	0.095314	0.0203476	0.136803	0.248337	0.185211	0.00995636	0.0547485	0.0941772	0.136536	0.159348	0.192825	0.239761
0.00489044	0.058548	0.0952988	0.0203552	0.136803	0.248405	0.185181	0.00995636	0.0547485	0.0941849	0.136528	0.159332	0.192825	0.239761
0.00489807	0.058548	0.0952988	0.0203552	0.13681	0.248444	0.185165	0.00995636	0.0547485	0.0941925	0.136528	0.159325	0.19281	0.239769
0.00489044	0.0585632	0.0953293	0.0203552	0.136803	0.248451	0.185173	0.00995636	0.0547562	0.0941849	0.13652	0.159348	0.192818	0.239784
0.00489044	0.0585785	0.0952988	0.0203476	0.136772	0.248436	0.185173	0.00995636	0.0547714	0.0941772	0.13652	0.159363	0.192841	0.239784
0.00489044	0.0585556	0.095253	0.0203323	0.136726	0.248413	0.185181	0.00995636	0.0547791	0.094162	0.136528	0.159332	0.192879	0.239792
0.00489044	0.0585556	0.0952759	0.0203476	0.136703	0.248398	0.185219	0.00995636	0.0547791	0.094162	0.13652	0.159325	0.192886	0.239792
0.00489044	0.0585556	0.0952606	0.0203476	0.136757	0.248383	0.185242	0.00994873	0.0547867	0.094162	0.136482	0.159332	0.192871	0.239769
0.00489044	0.058548	0.0951996	0.0203476	0.136864	0.248352	0.185242	0.00995636	0.0547867	0.094162	0.136482	0.15934	0.192879	0.239761
0.00489044	0.058548	0.0952301	0.0203552	0.136909	0.248352	0.185219	0.00996399	0.0547867	0.094162	0.136497	0.159348	0.192917	0.239761
0.00489044	0.058548	0.0952759	0.0203476	0.136856	0.24836	0.185173	0.00995636	0.0547791	0.0941772	0.13652	0.159363	0.19294	0.239761
0.00489807	0.0585556	0.0952454	0.0203247	0.136787	0.248383	0.185181	0.00995636	0.0547791	0.0942001	0.13652	0.159363	0.192955	0.239754
0.00489044	0.0585556	0.0952225	0.0203247	0.136772	0.248398	0.185226	0.00995636	0.0547867	0.0942688	0.136497	0.159363	0.19294	0.239754
0.00489044	0.058548	0.095253	0.0203476	0.136742	0.248383	0.185211	0.00995636	0.0547867	0.094368	0.136482	0.15937	0.192955	0.239754
0.00489807	0.058548	0.0952606	0.0203552	0.136688	0.248344	0.185158	0.00995636	0.0547867	0.0944214	0.136482	0.159378	0.19297	0.239754
0.00489807	0.058548	0.0952606	0.0203476	0.136642	0.24836	0.185143	0.00995636	0.0547791	0.0944214	0.13649	0.159386	0.19297	0.239746
0.00489044	0.058548	0.0952606	0.0203476	0.13662	0.248398	0.185112	0.00994873	0.0547867	0.0944061	0.136497	0.159378	0.19297	0.239716
0.00489044	0.058548	0.095253	0.0203476	0.136581	0.248413	0.185097	0.00994873	0.0547867	0.0944061	0.136497	0.15937	0.192963	0.239708
0.00489044	0.0585556	0.0952606	0.0203476	0.136543	0.248398	0.185143	0.00995636	0.0547791	0.0944061	0.13649	0.159378	0.19294	0.239708
0.00489044	0.0585632	0.0952759	0.0203323	0.136528	0.248383	0.185249	0.00995636	0.0547714	0.0943985	0.136482	0.159378	0.192932	0.239708
0.00489044	0.0585556	0.0952835	0.0203247	0.136513	0.248344	0.185463	0.00994873	0.0547714	0.0943985	0.136482	0.159378	0.192932	0.239708
0.00489044	0.0585403	0.0952682	0.0203171	0.136475	0.248276	0.185791	0.00994873	0.0547714	0.0944061	0.136497	0.159386	0.192932	0.239708
0.00489044	0.058548	0.095253	0.0203247	0.136444	0.248207	0.186028	0.00995636	0.0547714	0.0944061	0.136513	0.15937	0.192932	0.239708
0.00489044	0.0585632	0.095253	0.0203323	0.136444	0.248169	0.186104	0.00995636	0.0547714	0.0943985	0.136497	0.159332	0.192932	0.239731
0.00489807	0.0585556	0.0952606	0.0203476	0.136444	0.248146	0.186134	0.00995636	0.0547714	0.0943985	0.136482	0.159309	0.192917	0.239746
0.00489807	0.058548	0.095253	0.0203323	0.136429	0.248146	0.186172	0.00995636	0.0547714	0.0943985	0.136467	0.159309	0.192909	0.239754
0.00489044	0.058548	0.0952301	0.0203247	0.136414	0.248146	0.18618	0.00994873	0.0547791	0.0943985	0.136459	0.159294	0.192917	0.239754
0.00489044	0.058548	0.0952301	0.0203247	0.136398	0.248146	0.18618	0.00995636	0.0547867	0.0943909	0.136444	0.159294	0.192886	0.239746
0.00489807	0.0585403	0.0952454	0.0203323	0.136414	0.248138	0.186172	0.00995636	0.0547791	0.0943909	0.136444	0.159294	0.192863	0.239731
0.00489807	0.058548	0.095253	0.0203476	0.136421	0.248138	0.186142	0.00994873	0.0547714	0.0943832	0.136459	0.159294	0.192871	0.239746
0.00489807	0.0585556	0.0952606	0.0203476	0.136421	0.248116	0.186134	0.00994873	0.0547562	0.0943756	0.136513	0.159317	0.192871	0.239754
0.00489807	0.0585556	0.0952835	0.0203476	0.136436	0.248085	0.186127	0.00995636	0.0547562	0.0943756	0.13662	0.159332	0.192863	0.239754
0.00489044	0.058548	0.0952835	0.0203323	0.136436	0.2481	0.186089	0.00995636	0.0547562	0.0943832	0.136726	0.159325	0.192871	0.239769
0.00489044	0.0585403	0.0952606	0.0203476	0.136429	0.248161	0.186073	0.00994873	0.0547562	0.0943756	0.136765	0.159325	0.192871	0.239792
0.00489044	0.058548	0.095253	0.0203552	0.136421	0.24823	0.18605	0.00995636	0.0547562	0.0943756	0.136765	0.159363	0.192871	0.239761
0.00489044	0.058548	0.0952454	0.0203552	0.136398	0.248299	0.185997	0.00994873	0.0547562	0.094368	0.13678	0.159393	0.192879	0.239746
0.00489807	0.058548	0.0952301	0.0203247	0.136383	0.248352	0.185959	0.00994873	0.0547562	0.0943527	0.136787	0.159416	0.192894	0.239754
0.00489807	0.0585556	0.0952301	0.0203094	0.136398	0.248375	0.185989	0.00994873	0.0547562	0.094368	0.136772	0.159409	0.192909	0.239754
0.00489044	0.0585556	0.0952225	0.0203171	0.136436	0.248375	0.186005	0.00994873	0.0547562	0.094368	0.136772	0.159409	0.192894	0.239754
0.00489044	0.0585556	0.0952148	0.0203323	0.136414	0.24836	0.185959	0.00994873	0.0547562	0.094368	0.13678	0.159424	0.192886	0.239761
0.00489044	0.0585556	0.0952682	0.0203476	0.136292	0.248375	0.185951	0.00994873	0.0547485	0.094368	0.136772	0.159439	0.192894	0.239769
0.00489044	0.0585556	0.095314	0.0203476	0.136139	0.248474	0.185959	0.00995636	0.0547409	0.0943832	0.136765	0.159439	0.192909	0.239792
0.00489044	0.0585556	0.0952759	0.0203247	0.136055	0.248619	0.185959	0.00995636	0.0547409	0.0943909	0.136772	0.159447	0.192917	0.23983
0.00489044	0.0585556	0.0952606	0.0203171	0.136093	0.248657	0.185959	0.00994873	0.0547409	0.0943909	0.13678	0.159462	0.192932	0.239838
0.00489044	0.0585556	0.0952835	0.0203171	0.136177	0.24865	0.185974	0.00994873	0.0547485	0.0943985	0.13678	0.159462	0.192924	0.239838
0.00489044	0.0585556	0.0952682	0.0203247	0.136238	0.248703	0.185951	0.00995636	0.0547485	0.0944061	0.13678	0.159477	0.192917	0.239838
0.00489807	0.0585556	0.0951843	0.0203476	0.136269	0.248764	0.185974	0.00995636	0.0547562	0.0944061	0.136772	0.159492	0.192909	0.239838
0.00489807	0.0585632	0.0951843	0.0203552	0.136284	0.248718	0.18602	0.00994873	0.0547485	0.0944061	0.136772	0.159492	0.192917	0.239815
0.00489044	0.0585632	0.0952454	0.0203476	0.136284	0.248672	0.18602	0.00994873	0.0547485	0.0943985	0.13678	0.159477	0.192917	0.239815
0.00489044	0.058548	0.0952606	0.0203323	0.136269	0.248718	0.186043	0.00994873	0.0547562	0.0943985	0.136772	0.159485	0.192909	0.239815
0.00489044	0.0585403	0.0952682	0.0203552	0.136292	0.248772	0.186134	0.00994873	0.0547714	0.0944061	0.13678	0.159515	0.192894	0.239838
0.00489044	0.058548	0.0953064	0.0203552	0.136375	0.248749	0.18615	0.00994873	0.0547791	0.0944061	0.13681	0.159538	0.192879	0.239861
0.00489044	0.0585556	0.0952682	0.0203476	0.136482	0.248695	0.186134	0.00995636	0.0547867	0.0943985	0.136803	0.159538	0.192863	0.239868
0.00489807	0.0585556	0.0952072	0.0203476	0.136566	0.248695	0.186172	0.00994873	0.0547867	0.0943985	0.136765	0.159538	0.192863	0.239861
0.00489044	0.0585556	0.0952301	0.0203476	0.136604	0.248718	0.186218	0.00994873	0.0547867	0.0943909	0.136742	0.159554	0.192871	0.239853
0.00488281	0.0585785	0.095253	0.0203323	0.136612	0.24868	0.186226	0.00994873	0.0547867	0.0943909	0.136711	0.159561	0.192879	0.239845
0.00489044	0.0585861	0.0952072	0.0203323	0.136635	0.248604	0.186218	0.00995636	0.0547867	0.0943909	0.136581	0.159569	0.192879	0.239838
0.00489044	0.0585632	0.0951843	0.0203476	0.136688	0.248528	0.186188	0.00994873	0.0547867	0.0943832	0.136459	0.159561	0.192863	0.239838
0.00489044	0.0585403	0.0952148	0.0203552	0.136711	0.24839	0.18615	0.00994873	0.0547943	0.0943909	0.136429	0.159561	0.192856	0.239838
0.00489807	0.0585556	0.0952148	0.0203552	0.136688	0.24823	0.186172	0.00994873	0.0547867	0.0943909	0.136436	0.159561	0.192856	0.239845
0.00489807	0.0585632	0.0952454	0.0203552	0.136635	0.248131	0.186157	0.00995636	0.0547791	0.0943832	0.136421	0.159554	0.192863	0.239868
0.00489044	0.0585632	0.0952606	0.0203552	0.136581	0.2481	0.18615	0.00994873	0.0547791	0.0943832	0.136421	0.159561	0.192863	0.239861
0.00489044	0.0585632	0.0952301	0.0203629	0.136536	0.24807	0.186157	0.00994873	0.0547714	0.0943909	0.136436	0.159554	0.192863	0.239845
0.00489807	0.0585632	0.095253	0.0203705	0.136497	0.248039	0.186157	0.00994873	0.0547714	0.0943909	0.136459	0.159531	0.192863	0.239845
0.00489807	0.0585632	0.0953064	0.0203629	0.136475	0.248032	0.186157	0.00994873	0.0547714	0.0943832	0.136467	0.159515	0.192871	0.239838
0.00489044	0.0585556	0.0952682	0.0203552	0.136414	0.248055	0.186195	0.00995636	0.0547562	0.0943756	0.136475	0.159508	0.192871	0.239815
0.00489044	0.0585556	0.0952072	0.0203476	0.136337	0.248093	0.186226	0.00995636	0.0547409	0.0943756	0.136482	0.159492	0.192871	0.239815
0.00489044	0.0585556	0.095253	0.0203476	0.136299	0.248131	0.186218	0.00995636	0.0547409	0.0943756	0.136497	0.159462	0.192879	0.239838
0.00489044	0.058548	0.0952988	0.0203323	0.136314	0.248116	0.186234	0.00995636	0.0547409	0.0943909	0.136513	0.159447	0.192879	0.239853
0.00489807	0.0585556	0.0952682	0.0203094	0.136314	0.2481	0.186226	0.00994873	0.0547333	0.0943985	0.136467	0.159424	0.192879	0.239853
0.00489044	0.0585632	0.0952606	0.0203094	0.136276	0.248131	0.18615	0.00994873	0.0547256	0.0943909	0.136429	0.159378	0.192909	0.239845
0.00489044	0.0585632	0.0952682	0.0203247	0.136223	0.248169	0.186142	0.00994873	0.0547256	0.0943909	0.136429	0.159325	0.192924	0.239861
0.00489044	0.0585632	0.0952682	0.0203552	0.136169	0.248169	0.18618	0.00994873	0.054718	0.0943909	0.136421	0.159271	0.192917	0.239868
0.00489807	0.0585632	0.0952606	0.0203552	0.136086	0.248154	0.186172	0.00994873	0.054718	0.0943832	0.136414	0.159149	0.192932	0.239861
0.00489044	0.0585556	0.0952606	0.0203476	0.136032	0.248131	0.18615	0.00994873	0.054718	0.0943909	0.136414	0.15905	0.192963	0.239853
0.00489044	0.058548	0.0952454	0.0203476	0.136002	0.248146	0.186188	0.00995636	0.054718	0.0943909	0.136391	0.159027	0.192955	0.239861
0.00489044	0.0585556	0.0952301	0.0203476	0.135986	0.248299	0.186203	0.00994873	0.054718	0.0943985	0.136383	0.159004	0.19294	0.239853
0.00489044	0.0585556	0.0952454	0.0203476	0.135941	0.24852	0.186226	0.00994873	0.054718	0.0943985	0.136398	0.158981	0.192955	0.239838
0.00489044	0.0585556	0.0952682	0.0203323	0.135895	0.248589	0.186264	0.00994873	0.0547028	0.0944061	0.136421	0.158951	0.192955	0.239838
0.00489044	0.0585556	0.0952606	0.0203476	0.135857	0.248558	0.186264	0.00994873	0.0547028	0.0944061	0.136398	0.158936	0.19294	0.239815
0.00489044	0.0585556	0.0952301	0.0203552	0.135834	0.248627	0.186241	0.00995636	0.0547028	0.094429	0.136383	0.158905	0.19294	0.239784
0.00489044	0.0585556	0.095253	0.0203476	0.13578	0.248718	0.186249	0.00994873	0.0547028	0.0944366	0.136375	0.158897	0.192932	0.239769
0.00489044	0.0585556	0.0952682	0.0203476	0.135735	0.248642	0.186234	0.00994873	0.0546951	0.094429	0.136337	0.158897	0.192909	0.239784
0.00489044	0.0585556	0.0952301	0.0203476	0.135704	0.248535	0.186203	0.00995636	0.0546951	0.0944214	0.136314	0.15889	0.192894	0.239761
0.00489044	0.0585556	0.0952072	0.0203552	0.135681	0.24852	0.186226	0.00995636	0.0546951	0.0944214	0.136299	0.158897	0.192894	0.239754
0.00489044	0.0585556	0.0952148	0.0203552	0.135635	0.248497	0.186226	0.00994873	0.0546951	0.0944214	0.136284	0.158928	0.192894	0.239761
0.00489044	0.0585556	0.0952454	0.0203552	0.135628	0.248398	0.186188	0.00994873	0.0547028	0.0944214	0.136292	0.158905	0.192879	0.239769
0.00489044	0.0585556	0.0952988	0.0203552	0.135635	0.248299	0.186172	0.00994873	0.0547028	0.0944214	0.13633	0.158882	0.192871	0.239761
0.00489044	0.0585556	0.0953217	0.0203552	0.135628	0.248276	0.186172	0.00994873	0.054718	0.094429	0.136337	0.158859	0.192856	0.239738
0.00489044	0.058548	0.095253	0.0203476	0.13559	0.248276	0.186157	0.00994873	0.054718	0.094429	0.136314	0.158875	0.192833	0.239716
0.00489044	0.0585556	0.0951691	0.0203476	0.135567	0.248291	0.186157	0.00995636	0.0547256	0.0944214	0.136314	0.158882	0.192825	0.239708
0.00489807	0.0585632	0.0951843	0.0203323	0.135559	0.248329	0.186157	0.00995636	0.0547333	0.0944214	0.136322	0.158875	0.192825	0.239708
0.00489807	0.0585556	0.0952225	0.0203476	0.135536	0.248375	0.186134	0.00995636	0.0547333	0.0944214	0.136314	0.158875	0.192825	0.239716
0.00489044	0.0585556	0.0952301	0.0203552	0.135521	0.248405	0.186119	0.00995636	0.0547333	0.0944061	0.136292	0.15889	0.192825	0.239716
0.00489044	0.0585556	0.0952148	0.0203476	0.135521	0.248428	0.186127	0.00995636	0.0547333	0.0944061	0.136284	0.158905	0.192833	0.239738
0.00489807	0.0585632	0.0952301	0.0203323	0.135521	0.248398	0.186096	0.00994873	0.0547333	0.0944061	0.136269	0.15892	0.192856	0.239746
0.00489807	0.0585632	0.0952606	0.0203323	0.135536	0.248299	0.18605	0.00995636	0.0547333	0.0944214	0.136253	0.158928	0.192841	0.239731
0.00489807	0.0585556	0.0952454	0.0203552	0.135544	0.248207	0.186035	0.00995636	0.0547333	0.0944214	0.136246	0.158951	0.192833	0.239708
0.00489044	0.0585556	0.0952148	0.0203476	0.135551	0.248169	0.186043	0.00995636	0.0547333	0.0944214	0.13623	0.158981	0.192841	0.239693
0.00489044	0.0585556	0.0952301	0.0203323	0.135559	0.248146	0.186035	0.00995636	0.0547409	0.0944214	0.136223	0.158997	0.192841	0.23967
0.00489044	0.0585556	0.095253	0.0203323	0.135582	0.248108	0.186028	0.00995636	0.0547409	0.0944214	0.1362	0.159004	0.192818	0.239685
0.00489044	0.0585556	0.0952301	0.0203476	0.135582	0.248138	0.186035	0.00994873	0.0547333	0.094429	0.136192	0.159035	0.192818	0.239708
0.00489044	0.0585556	0.0952225	0.0203552	0.135567	0.248169	0.18605	0.00994873	0.0547256	0.0944366	0.1362	0.159065	0.192825	0.239716
0.00489044	0.0585556	0.0952606	0.0203476	0.135582	0.248161	0.186058	0.00994873	0.0547333	0.0944366	0.136215	0.159065	0.192787	0.239716
0.00489044	0.0585556	0.0952682	0.0203552	0.135582	0.248138	0.186043	0.00995636	0.0547409	0.094429	0.136223	0.159065	0.192764	0.239716
0.00489044	0.058548	0.0952606	0.0203552	0.135582	0.248108	0.186035	0.00994873	0.0547409	0.094429	0.13623	0.159081	0.192764	0.239716
0.00489044	0.0585556	0.0952682	0.0203476	0.135559	0.248093	0.186028	0.00994873	0.0547485	0.094429	0.13623	0.159103	0.192764	0.239708
0.00489044	0.0585632	0.0952759	0.0203476	0.135513	0.24807	0.185982	0.0099411	0.0547485	0.0944366	0.136223	0.159134	0.192764	0.2397
0.00489044	0.0585556	0.0952606	0.0203476	0.135384	0.248055	0.185959	0.00994873	0.0547562	0.0944366	0.136238	0.159126	0.192772	0.239693
0.00489044	0.0585403	0.0952454	0.0203476	0.135155	0.248039	0.185982	0.00994873	0.0547562	0.0944519	0.136269	0.159103	0.192749	0.2397
0.00489044	0.058548	0.0952301	0.0203476	0.134956	0.248062	0.185944	0.00994873	0.0547562	0.0944672	0.136269	0.159096	0.192749	0.239716
0.00489044	0.0585556	0.0952301	0.0203476	0.134865	0.248085	0.185852	0.00994873	0.0547485	0.0944672	0.136253	0.159073	0.192772	0.239731
0.00489807	0.0585403	0.0952454	0.0203323	0.134804	0.248108	0.18576	0.00994873	0.0547409	0.0944672	0.136276	0.159027	0.192749	0.239716
0.00489044	0.0585403	0.095253	0.0203247	0.134727	0.248215	0.185616	0.00994873	0.0547409	0.0944748	0.136292	0.158997	0.192726	0.2397
0.00489044	0.058548	0.0952454	0.0203323	0.134682	0.248344	0.185356	0.00994873	0.0547333	0.0944748	0.136292	0.158981	0.192726	0.239693
0.00489044	0.0585556	0.0952454	0.0203476	0.134628	0.248398	0.185158	0.00994873	0.0547256	0.0944748	0.136292	0.158981	0.192734	0.239685
0.00489807	0.0585556	0.0952606	0.0203476	0.134575	0.248451	0.185074	0.00994873	0.0547256	0.0944824	0.136299	0.158958	0.192711	0.239685
0.00489044	0.0585556	0.0952606	0.0203247	0.134544	0.248459	0.185028	0.00994873	0.0547333	0.0944824	0.136284	0.158943	0.192688	0.23967
0.00489044	0.058548	0.0952454	0.0203323	0.134529	0.248344	0.184982	0.00994873	0.0547333	0.0944748	0.136238	0.158928	0.192696	0.239685
0.00489044	0.0585556	0.0952454	0.0203476	0.134491	0.24826	0.184982	0.00994873	0.0547256	0.0944824	0.136215	0.158928	0.192711	0.239708
0.00489044	0.0585556	0.0952454	0.0203323	0.134483	0.248405	0.185005	0.00994873	0.0547256	0.0944824	0.136223	0.158897	0.192719	0.239731
0.00489044	0.058548	0.0952454	0.0203247	0.134483	0.248634	0.185043	0.00994873	0.0547256	0.0944824	0.136215	0.15889	0.192719	0.239716
0.00489044	0.058548	0.0952682	0.0203247	0.13443	0.248795	0.18512	0.00995636	0.0547028	0.0944824	0.136215	0.158905	0.192719	0.239693
0.00489044	0.0585785	0.0952682	0.0203476	0.134392	0.248917	0.185181	0.00994873	0.0546799	0.0944977	0.13623	0.158943	0.192719	0.23967
0.00489044	0.0585632	0.095253	0.0203476	0.134415	0.248962	0.185181	0.00994873	0.0546799	0.0944977	0.13623	0.158951	0.192734	0.23967
0.00489044	0.0585175	0.0952454	0.0203552	0.134415	0.24897	0.185196	0.00994873	0.0546875	0.0944901	0.13623	0.158958	0.192741	0.239693
0.00489044	0.0585327	0.0952301	0.0203629	0.134407	0.249046	0.185242	0.00994873	0.0546875	0.0944901	0.13623	0.158981	0.192741	0.239693
0.00489044	0.0585556	0.0952148	0.0203629	0.134384	0.249138	0.185242	0.00994873	0.0546951	0.0944977	0.13623	0.158997	0.192726	0.2397
0.00489044	0.0585632	0.0952225	0.0203552	0.134323	0.249184	0.185204	0.00994873	0.0547028	0.0944977	0.13623	0.159004	0.192741	0.239708
0.00489044	0.0585556	0.0952454	0.0203629	0.13427	0.249207	0.185204	0.00994873	0.054718	0.0944824	0.13623	0.159004	0.192764	0.2397
0.00489044	0.0585556	0.0952454	0.0203629	0.134285	0.249214	0.185242	0.00994873	0.054718	0.0944748	0.136238	0.159019	0.192749	0.239685
0.00489807	0.0585556	0.0952454	0.0203552	0.134315	0.249184	0.185287	0.00994873	0.0547256	0.0944824	0.136238	0.159042	0.192764	0.239685
0.00489807	0.058548	0.0952606	0.0203552	0.134277	0.249191	0.185349	0.0099411	0.0547256	0.0944748	0.136246	0.15905	0.192787	0.23967
0.00489807	0.058548	0.0952682	0.0203629	0.13427	0.249214	0.185402	0.00994873	0.0547256	0.0944748	0.136238	0.159073	0.192795	0.239655
0.00489044	0.058548	0.0952682	0.0203476	0.134293	0.249214	0.185425	0.00994873	0.0547256	0.0944519	0.136238	0.159103	0.192787	0.239662
0.00489044	0.0585403	0.0952682	0.0203552	0.134323	0.249222	0.185425	0.00994873	0.0547256	0.0944443	0.136238	0.159142	0.192795	0.239685
0.00489044	0.0585403	0.0952682	0.0203552	0.134338	0.249184	0.185425	0.0099411	0.0547333	0.0944366	0.13623	0.159164	0.192795	0.239708
0.00489044	0.058548	0.0952606	0.0203323	0.134361	0.249084	0.185394	0.00994873	0.0547485	0.0944366	0.136215	0.159187	0.192787	0.239716
0.00489044	0.0585632	0.0952454	0.0203323	0.134377	0.249023	0.185364	0.0099411	0.0547943	0.094429	0.1362	0.159218	0.192787	0.239716
0.00489044	0.0585556	0.0952606	0.0203552	0.134407	0.249016	0.185387	0.0099411	0.0548401	0.094429	0.136192	0.159248	0.19278	0.239693
0.00489044	0.0585403	0.0952835	0.0203629	0.134438	0.248962	0.185387	0.00994873	0.0548782	0.094429	0.1362	0.159294	0.192764	0.239685
0.00489044	0.0585403	0.0952759	0.0203552	0.134476	0.248871	0.185371	0.00994873	0.0548782	0.0944214	0.1362	0.15934	0.192749	0.23967
0.00489044	0.058548	0.0952301	0.0203323	0.134514	0.248825	0.185394	0.0099411	0.0548859	0.0944214	0.136192	0.159393	0.192734	0.239655
0.00489044	0.058548	0.0952301	0.0203247	0.134544	0.248802	0.18541	0.00994873	0.0549011	0.0944366	0.136192	0.159447	0.192696	0.239639
0.00489044	0.058548	0.0952454	0.0203247	0.13456	0.248787	0.185425	0.00994873	0.0549011	0.0944443	0.136215	0.159485	0.19268	0.239647
0.00489807	0.0585175	0.0952454	0.0203247	0.13456	0.248779	0.185471	0.00994873	0.0549011	0.0944366	0.1362	0.159523	0.192635	0.239655
0.00489807	0.0585327	0.0952454	0.0203247	0.134583	0.248802	0.185532	0.0099411	0.0549011	0.0944214	0.136185	0.159561	0.192596	0.239624
0.00489807	0.058548	0.095253	0.0203247	0.134636	0.248863	0.185547	0.0099411	0.0548935	0.0944214	0.136223	0.159607	0.192581	0.239594
0.00489807	0.0585556	0.095253	0.0203171	0.134682	0.248878	0.18557	0.00994873	0.0548859	0.0944214	0.136253	0.15963	0.192528	0.239586
0.00489807	0.0585403	0.0952759	0.0203171	0.134705	0.24884	0.185608	0.00994873	0.0548859	0.0944214	0.136269	0.159637	0.192467	0.239571
0.00489044	0.0585403	0.0952835	0.0203247	0.134712	0.248764	0.185638	0.00994873	0.0548859	0.0944214	0.136269	0.15966	0.192467	0.239571
0.00489044	0.0585632	0.0952759	0.0203247	0.13472	0.248726	0.185646	0.00994873	0.0548782	0.0944214	0.136246	0.159676	0.192482	0.239586
0.00489044	0.0585632	0.0952682	0.0203171	0.134727	0.248726	0.185646	0.00994873	0.0548553	0.0944061	0.136238	0.159691	0.192429	0.239601
0.00488281	0.0585556	0.0952682	0.0203247	0.134735	0.248642	0.185661	0.00994873	0.0548553	0.0944061	0.136253	0.159721	0.192368	0.239601
0.00489044	0.0585556	0.095253	0.0203476	0.13472	0.248505	0.185692	0.00994873	0.0548553	0.0944214	0.136292	0.159721	0.192329	0.239601
0.00489807	0.058548	0.0952454	0.0203323	0.134682	0.248444	0.185684	0.0099411	0.0548553	0.0944366	0.136299	0.159714	0.192284	0.239594
0.00489807	0.0585403	0.095253	0.0203247	0.134651	0.248482	0.185638	0.0099411	0.0548553	0.0944366	0.136322	0.159714	0.192238	0.239586
0.00489044	0.058548	0.0952606	0.0203552	0.134613	0.248528	0.185608	0.00994873	0.0548477	0.094429	0.136337	0.159729	0.1922	0.239563
0.00489044	0.0585403	0.095253	0.0203629	0.13459	0.248543	0.185593	0.0099411	0.0548477	0.094429	0.136345	0.159752	0.192162	0.239563
0.00489044	0.0585403	0.095253	0.0203323	0.134605	0.248581	0.185562	0.0099411	0.0548553	0.0944366	0.136345	0.15976	0.192146	0.239571
0.00489807	0.058548	0.095253	0.0203247	0.134605	0.248604	0.185516	0.00994873	0.0548553	0.0944366	0.136375	0.15976	0.192123	0.239571
0.00489807	0.058548	0.0952606	0.0203323	0.13459	0.248604	0.185463	0.00996399	0.0548553	0.094429	0.136383	0.159752	0.192093	0.239601
0.00489807	0.058548	0.095253	0.0203476	0.134575	0.248589	0.185402	0.00996399	0.0548553	0.094429	0.136391	0.159737	0.192093	0.239647
0.00489807	0.0585556	0.095253	0.0203323	0.134575	0.248581	0.185349	0.00996399	0.0548553	0.0944366	0.136398	0.159714	0.192139	0.239662
0.00489807	0.0585403	0.0952682	0.0203171	0.134567	0.248596	0.185326	0.00996399	0.0548477	0.0944443	0.136421	0.159691	0.192162	0.239647
0.00489044	0.0585175	0.0952759	0.0203171	0.13456	0.248619	0.185349	0.00996399	0.0548477	0.0944443	0.136421	0.159714	0.192162	0.239639
0.00489044	0.0585403	0.0952682	0.0203247	0.13456	0.248604	0.185341	0.00996399	0.0548477	0.0944366	0.136436	0.159714	0.192146	0.239624
0.00489044	0.0585632	0.0952759	0.0203476	0.134537	0.248573	0.185265	0.00997162	0.0548477	0.0944443	0.136459	0.159691	0.192139	0.239616
0.00488281	0.058548	0.0952682	0.0203476	0.134521	0.248573	0.185211	0.00997162	0.0548477	0.0944443	0.136482	0.159706	0.192139	0.239647
0.00489044	0.0585327	0.095253	0.0203323	0.134529	0.248543	0.185242	0.00997162	0.0548477	0.0944443	0.136497	0.159729	0.192131	0.239693
0.00489044	0.0585403	0.0952682	0.0203247	0.134529	0.248436	0.185287	0.00997162	0.0548477	0.0944443	0.136482	0.159752	0.192108	0.239731
0.00489044	0.0585403	0.0952988	0.0203323	0.134521	0.24836	0.185303	0.00997162	0.0548477	0.0944443	0.136436	0.159737	0.192101	0.239746
0.00489044	0.0585327	0.0952225	0.0203552	0.134521	0.248383	0.185326	0.00997162	0.0548553	0.0944519	0.136414	0.159729	0.192101	0.239746
0.00489044	0.0585327	0.0951843	0.0203552	0.134537	0.248383	0.185356	0.00997162	0.0548477	0.0944672	0.136429	0.159721	0.192123	0.239731
0.00489044	0.0585327	0.095253	0.0203323	0.134529	0.248306	0.185364	0.00997162	0.0548401	0.0944672	0.136436	0.159721	0.192139	0.239716
0.00489044	0.0585403	0.0952759	0.0203323	0.134521	0.248291	0.185364	0.00997162	0.0548325	0.0944672	0.136444	0.159706	0.192131	0.239716
0.00489044	0.058548	0.0952301	0.0203476	0.134521	0.248299	0.185356	0.00997162	0.0548325	0.0944672	0.136459	0.159668	0.192131	0.239716
0.00489044	0.058548	0.095253	0.0203323	0.134529	0.24826	0.185349	0.00997162	0.0548325	0.0944519	0.136467	0.15963	0.192139	0.239738
0.00489807	0.058548	0.0952988	0.0203247	0.134544	0.248253	0.185356	0.00997162	0.0548248	0.0944519	0.136459	0.159622	0.192123	0.239754
0.00489807	0.0585556	0.0952835	0.0203476	0.13456	0.248299	0.185349	0.00997162	0.0548172	0.0944519	0.136467	0.159615	0.192101	0.239761
0.00489044	0.0585556	0.0952759	0.0203552	0.134567	0.248299	0.185318	0.00997162	0.0547943	0.0944672	0.136467	0.159592	0.192108	0.239769
0.00489044	0.0585556	0.0952759	0.0203552	0.134575	0.24826	0.18531	0.00997162	0.0547943	0.0944672	0.136467	0.159561	0.192108	0.239784
0.00489044	0.0585861	0.0952682	0.0203552	0.134583	0.248215	0.185287	0.00997162	0.0547867	0.0944672	0.136482	0.159531	0.192093	0.239754
0.00489807	0.0585938	0.095253	0.0203476	0.13459	0.248116	0.185211	0.00997162	0.0547714	0.0944672	0.136497	0.159508	0.192101	0.239746
0.00489807	0.0585861	0.0952606	0.0203323	0.13459	0.248032	0.185112	0.00996399	0.0547714	0.0944672	0.136513	0.15947	0.192108	0.239746
0.00489044	0.0585861	0.0953064	0.0203476	0.134583	0.248009	0.185066	0.00996399	0.0547714	0.0944672	0.13652	0.159431	0.192101	0.239746
0.00489044	0.0585785	0.0953598	0.0203476	0.134575	0.248016	0.185081	0.00996399	0.0547485	0.0944519	0.136528	0.159416	0.192101	0.239738
0.00489807	0.0585632	0.0953217	0.0203247	0.134583	0.248016	0.185143	0.00996399	0.0547485	0.0944519	0.136543	0.159393	0.192101	0.239746
0.00489044	0.0585632	0.0952606	0.0203323	0.134621	0.248039	0.185173	0.00996399	0.0547485	0.0944672	0.136566	0.159378	0.192101	0.239769
0.00489044	0.0585632	0.0952759	0.0203476	0.134666	0.248062	0.185181	0.00996399	0.0547409	0.0944748	0.136559	0.159348	0.192093	0.239769
0.00489044	0.0585632	0.0953445	0.0203476	0.134712	0.2481	0.185219	0.00996399	0.0547256	0.0944748	0.136536	0.15937	0.192093	0.239761
0.00489044	0.0585556	0.0953217	0.0203476	0.134727	0.248138	0.185249	0.00997162	0.0547256	0.0944672	0.136543	0.159386	0.192093	0.239746
0.00489044	0.0585556	0.0952988	0.0203705	0.134735	0.248138	0.185226	0.00997162	0.0547256	0.0944672	0.136559	0.159378	0.192085	0.239731
0.00489044	0.058548	0.0952988	0.0203705	0.134781	0.248131	0.185242	0.00996399	0.054718	0.0944443	0.136543	0.15937	0.192055	0.239738
0.00489044	0.0585403	0.0952988	0.0203705	0.134857	0.248146	0.185257	0.00996399	0.0547028	0.0944443	0.136543	0.159348	0.192055	0.239746
0.00489044	0.0585403	0.0952988	0.0203705	0.134926	0.248146	0.185249	0.00996399	0.0547028	0.0944519	0.136543	0.159325	0.192062	0.239754
0.00489044	0.0585403	0.0952988	0.0203629	0.134979	0.248146	0.185257	0.00996399	0.0546951	0.0944519	0.136536	0.159317	0.192047	0.239761
0.00489807	0.0585327	0.0952835	0.0203552	0.135033	0.248169	0.185265	0.00996399	0.0546875	0.0944519	0.136536	0.159317	0.192032	0.239769
0.00489044	0.0585327	0.0952835	0.0203476	0.135109	0.248161	0.185257	0.00996399	0.0546799	0.0944519	0.136536	0.159317	0.192032	0.239754
0.00489044	0.0585403	0.0952835	0.0203323	0.135147	0.248116	0.185272	0.00996399	0.0546799	0.0944443	0.136536	0.159309	0.192047	0.239731
0.00489044	0.0585403	0.0952835	0.0203247	0.13517	0.248108	0.185318	0.00996399	0.0546799	0.0944443	0.136536	0.159317	0.192093	0.239716
0.00489044	0.0585403	0.0952759	0.0203171	0.135216	0.248131	0.185318	0.00996399	0.0546722	0.0944366	0.136536	0.159317	0.192154	0.239716
0.00489044	0.0585327	0.0952682	0.0203247	0.135246	0.248116	0.185295	0.00996399	0.0546722	0.0944443	0.136536	0.159309	0.192184	0.239716
0.00489044	0.0585327	0.0952835	0.0203323	0.135223	0.248108	0.185295	0.00996399	0.054657	0.0944519	0.136536	0.15934	0.192192	0.239731
0.00489044	0.0585403	0.0952835	0.0203476	0.135223	0.248116	0.185272	0.00996399	0.054657	0.0944519	0.136536	0.159386	0.1922	0.239746
0.00488281	0.0585556	0.0952759	0.0203247	0.135246	0.248146	0.18515	0.00996399	0.054657	0.0944519	0.136513	0.159393	0.1922	0.239769
0.00489044	0.058548	0.0952682	0.0203323	0.135269	0.248207	0.18483	0.00996399	0.054657	0.0944519	0.13649	0.159409	0.192207	0.239784
0.00489807	0.0585403	0.095253	0.0203476	0.135292	0.248253	0.184441	0.00996399	0.054657	0.0944519	0.136497	0.159424	0.192223	0.239769
0.00489044	0.058548	0.0952606	0.0203476	0.135307	0.248245	0.184212	0.00995636	0.0546494	0.0944672	0.136513	0.159424	0.192223	0.239761
0.00489044	0.0585556	0.0952682	0.0203247	0.135345	0.248283	0.184135	0.00996399	0.0546494	0.0944519	0.13649	0.159416	0.1922	0.239761
0.00489044	0.058548	0.0952835	0.0203323	0.135368	0.248352	0.18409	0.00996399	0.0546494	0.0944519	0.136482	0.159393	0.192192	0.239746
0.00489044	0.0585403	0.0953064	0.0203476	0.135391	0.24839	0.184052	0.00996399	0.0546417	0.0944519	0.136467	0.159393	0.1922	0.239738
0.00489044	0.058548	0.0953064	0.0203476	0.135414	0.24839	0.184067	0.00996399	0.0546341	0.0944519	0.136444	0.159409	0.192207	0.239761
0.00489044	0.058548	0.095253	0.0203476	0.135437	0.248383	0.184067	0.00996399	0.0546341	0.0944519	0.136436	0.159393	0.192207	0.239784
0.00489044	0.0585403	0.0952072	0.0203247	0.135445	0.248329	0.184044	0.00996399	0.0546341	0.0944519	0.136444	0.159378	0.192223	0.239799
0.00489044	0.058548	0.0952454	0.0203171	0.135445	0.248238	0.184044	0.00996399	0.0546341	0.0944672	0.136444	0.159386	0.192238	0.239807
0.00489807	0.0585556	0.0952759	0.0203247	0.13546	0.248169	0.184021	0.00996399	0.0546341	0.0944519	0.136459	0.159424	0.192253	0.239799
0.00489044	0.0585556	0.0952835	0.0203476	0.13549	0.248116	0.183952	0.00996399	0.0546341	0.0944519	0.136459	0.159439	0.192261	0.239784
0.00489044	0.058548	0.0952759	0.0203476	0.135513	0.248062	0.183937	0.00996399	0.0546341	0.0944519	0.136467	0.159462	0.192284	0.239761
0.00489044	0.058548	0.0952301	0.0203476	0.135536	0.248009	0.183998	0.00996399	0.0546265	0.0944366	0.136482	0.159477	0.192307	0.239754
0.00489044	0.0585556	0.0952072	0.0203476	0.135559	0.247803	0.184097	0.00996399	0.0546265	0.0943909	0.136497	0.159492	0.192337	0.239761
0.00489044	0.0585556	0.0952759	0.0203323	0.135612	0.247307	0.184219	0.00996399	0.0546265	0.0943069	0.136513	0.159515	0.192352	0.239769
0.00489044	0.0585556	0.0953064	0.0203247	0.135658	0.246674	0.184334	0.00997162	0.0546112	0.0942078	0.136528	0.159538	0.192375	0.239792
0.00489807	0.0585556	0.0952454	0.0203247	0.135689	0.246162	0.184425	0.00997162	0.0546112	0.0941391	0.136543	0.159561	0.192337	0.239799
0.00489044	0.0585556	0.0952454	0.0203476	0.135727	0.245903	0.184509	0.00997162	0.0546112	0.094101	0.136566	0.159569	0.192299	0.239792
0.00489044	0.0585556	0.0952759	0.0203476	0.135788	0.245804	0.184608	0.00996399	0.0546112	0.094101	0.136581	0.159584	0.192299	0.239769
0.00489044	0.058548	0.0952682	0.0203476	0.135803	0.245743	0.184731	0.00996399	0.0546036	0.094101	0.136612	0.159607	0.192329	0.239754
0.00489807	0.0585403	0.0952988	0.0203552	0.135765	0.245674	0.184807	0.00996399	0.0546036	0.094101	0.136635	0.159622	0.192368	0.239738
0.00489807	0.058548	0.0953217	0.0203552	0.13578	0.245674	0.184853	0.00996399	0.0546036	0.0941086	0.136665	0.159637	0.19239	0.239738
0.00489807	0.0585556	0.0952759	0.0203552	0.135841	0.245689	0.184914	0.00995636	0.0546036	0.094101	0.136703	0.159668	0.19239	0.239746
0.00489807	0.058548	0.0952606	0.0203552	0.135849	0.245689	0.185005	0.00996399	0.0545959	0.0940933	0.136719	0.159683	0.192398	0.239754
0.00489044	0.0585556	0.0952759	0.0203629	0.135841	0.245705	0.185066	0.00997162	0.0546036	0.0940933	0.136711	0.159691	0.192436	0.239769
0.00489044	0.0585556	0.0952759	0.0203552	0.135895	0.245728	0.185127	0.00996399	0.0545959	0.0940933	0.136688	0.159706	0.192451	0.239792
0.00489807	0.058548	0.0952682	0.0203476	0.135971	0.245728	0.185196	0.00996399	0.0546036	0.094101	0.136673	0.159714	0.192474	0.239815
0.00489044	0.058548	0.0952606	0.0203552	0.135979	0.245758	0.185265	0.00996399	0.0546036	0.0941315	0.136658	0.159721	0.19249	0.239845
0.00489044	0.0585632	0.0952301	0.0203552	0.135979	0.245804	0.18531	0.00996399	0.0545959	0.0941544	0.136658	0.159729	0.19252	0.239853
0.00489807	0.0585632	0.0952454	0.0203476	0.136032	0.245834	0.185356	0.00996399	0.0545959	0.0941849	0.136642	0.159729	0.192528	0.239845
0.00489044	0.0585556	0.0952682	0.0203476	0.136078	0.245842	0.18541	0.00997162	0.0545959	0.0942078	0.136635	0.159729	0.192543	0.239845
0.00489044	0.0585632	0.095253	0.0203552	0.13607	0.245743	0.185455	0.00997162	0.0545959	0.0942383	0.136635	0.159721	0.192566	0.239845
0.00489807	0.0585632	0.0952454	0.0203552	0.136047	0.24543	0.185455	0.00996399	0.0545959	0.0942535	0.136627	0.159706	0.192581	0.239845
0.00489807	0.0585632	0.0952682	0.0203476	0.136032	0.245102	0.185425	0.00996399	0.0545959	0.0942764	0.136635	0.159714	0.192574	0.239853
0.00489044	0.0585785	0.0952759	0.0203476	0.136002	0.244919	0.185394	0.00997162	0.0545883	0.0942841	0.136642	0.159752	0.192574	0.239861
0.00489044	0.058548	0.095253	0.0203476	0.135979	0.24482	0.185356	0.00996399	0.0545807	0.0942917	0.136642	0.159798	0.192566	0.239853
0.00489044	0.0585175	0.095253	0.0203476	0.135994	0.244682	0.185318	0.00996399	0.0545807	0.0942993	0.13662	0.159859	0.192566	0.239845
0.00489044	0.0585403	0.095253	0.0203476	0.136024	0.244591	0.185287	0.00996399	0.0545959	0.0943069	0.13662	0.15992	0.192574	0.239807
0.00488281	0.058548	0.095253	0.0203476	0.136009	0.244576	0.185211	0.00996399	0.0546036	0.0943222	0.136627	0.159973	0.192581	0.239784
0.00489044	0.058548	0.0952682	0.0203476	0.135986	0.244537	0.18515	0.00996399	0.0546036	0.0943298	0.136627	0.160011	0.192589	0.239792
0.00489044	0.0585632	0.0952682	0.0203476	0.136009	0.244431	0.185104	0.00996399	0.0546036	0.0943375	0.136627	0.160027	0.192581	0.239807
0.00489044	0.0585632	0.0952682	0.0203323	0.136024	0.244293	0.185051	0.00996399	0.0546112	0.0943451	0.136635	0.160027	0.192551	0.239815
0.00489044	0.0585403	0.0952988	0.0203323	0.135986	0.244225	0.184975	0.00996399	0.0546036	0.0943527	0.136635	0.160027	0.192566	0.23983
0.00489044	0.0585403	0.0953217	0.0203476	0.135971	0.244225	0.184921	0.00996399	0.0545959	0.094368	0.136635	0.160042	0.192581	0.23983
0.00489044	0.0585403	0.0952988	0.0203323	0.136009	0.244186	0.184883	0.00996399	0.0546036	0.0943756	0.136642	0.160027	0.192589	0.239815
0.00489807	0.0585175	0.0952454	0.0203323	0.136055	0.244049	0.18486	0.00996399	0.0545959	0.0943832	0.136642	0.160027	0.192574	0.239799
0.00489807	0.0585098	0.0952301	0.0203476	0.136116	0.243843	0.184837	0.00997162	0.0545883	0.0943909	0.13662	0.160019	0.192543	0.239792
0.00489044	0.0584946	0.0952682	0.0203552	0.136169	0.243599	0.184822	0.00996399	0.0545959	0.0943909	0.136604	0.160019	0.19252	0.239784
0.00489044	0.0584793	0.0952835	0.0203476	0.136238	0.243401	0.184822	0.00996399	0.0546036	0.0943985	0.136612	0.160042	0.19252	0.239761
0.00489044	0.0585022	0.0952606	0.0203476	0.136299	0.243332	0.184837	0.00996399	0.0545959	0.0944061	0.136612	0.160049	0.19252	0.239761
0.00489044	0.0585403	0.0952454	0.0203552	0.136375	0.243332	0.18483	0.00996399	0.0545959	0.0944061	0.13662	0.160049	0.19252	0.239769
0.00489044	0.058548	0.095253	0.0203476	0.136467	0.243279	0.18483	0.00995636	0.0546036	0.0943985	0.136635	0.160065	0.19252	0.239769
0.00489044	0.0585175	0.095253	0.0203323	0.136559	0.243172	0.184837	0.00996399	0.0546112	0.0943909	0.136642	0.16008	0.192528	0.239784
0.00489044	0.0585098	0.0952454	0.0203323	0.136642	0.243057	0.184822	0.00997162	0.0546036	0.0943832	0.136642	0.16008	0.192543	0.239769
0.00489044	0.0585175	0.0952454	0.0203476	0.136726	0.242973	0.184784	0.00996399	0.0546112	0.094368	0.136665	0.16011	0.192551	0.239754
0.00489044	0.058548	0.095253	0.0203476	0.136787	0.242889	0.184776	0.00996399	0.0546265	0.0943451	0.136673	0.160126	0.192566	0.239746
0.00489044	0.0585556	0.0952606	0.0203323	0.136871	0.24276	0.184769	0.00996399	0.0546341	0.0943375	0.136673	0.16011	0.192566	0.239754
0.00489044	0.058548	0.0952606	0.0203247	0.136955	0.242577	0.184738	0.00997162	0.0546417	0.0943298	0.136681	0.160103	0.192566	0.239761
0.00489807	0.058548	0.095253	0.0203247	0.137001	0.242401	0.184731	0.00996399	0.0546494	0.0942993	0.136681	0.160118	0.192581	0.239784
0.00489044	0.0585556	0.0952606	0.0203323	0.137024	0.242256	0.184723	0.00996399	0.054657	0.0942917	0.136673	0.160118	0.192596	0.239799
0.00489044	0.0585556	0.0952606	0.0203323	0.137047	0.242126	0.184708	0.00996399	0.054657	0.0942917	0.136681	0.160118	0.192612	0.239815
0.00489044	0.058548	0.095253	0.0203476	0.137024	0.241966	0.1847	0.00996399	0.0546722	0.0942764	0.136703	0.160118	0.192619	0.23983
0.00489044	0.0585403	0.0952301	0.0203323	0.136971	0.241821	0.184677	0.00995636	0.0546799	0.0942535	0.136688	0.160118	0.192635	0.239807
0.00489044	0.0585327	0.095253	0.0203171	0.136902	0.241684	0.184639	0.00996399	0.0546951	0.0942535	0.136688	0.160103	0.192642	0.239792
0.00489044	0.0585175	0.0952759	0.0203247	0.136826	0.241539	0.184631	0.00996399	0.0546951	0.0942535	0.136688	0.160103	0.192627	0.239769
0.00489044	0.0585175	0.0952835	0.0203476	0.136765	0.241417	0.184624	0.00996399	0.0547028	0.0942535	0.136681	0.160095	0.192619	0.239784
0.00489044	0.0585175	0.0952759	0.0203476	0.136765	0.241364	0.184631	0.00995636	0.054718	0.0942383	0.136665	0.16008	0.192612	0.239792
0.00489044	0.0585403	0.0952682	0.0203323	0.13681	0.241295	0.184677	0.00995636	0.0547256	0.0942307	0.136658	0.160095	0.192596	0.239807
0.00489044	0.058548	0.0952682	0.0203476	0.136848	0.24118	0.1847	0.00995636	0.0547256	0.094223	0.136635	0.16011	0.192581	0.239838
0.00489044	0.0585556	0.0952606	0.0203552	0.136871	0.241127	0.1847	0.00996399	0.0547333	0.094223	0.136635	0.16011	0.192596	0.239853
0.00489044	0.0585785	0.0952606	0.0203552	0.136879	0.241104	0.184715	0.00996399	0.0547485	0.0942307	0.136642	0.160103	0.192619	0.239861
0.00489044	0.0585632	0.0952606	0.0203552	0.136848	0.241051	0.184715	0.00995636	0.0547562	0.0942307	0.136665	0.160118	0.192612	0.239853
0.00489044	0.0585556	0.0952454	0.0203552	0.13681	0.241005	0.184662	0.00995636	0.0547562	0.0942307	0.136665	0.160118	0.192596	0.239861
0.00489044	0.0585632	0.0952225	0.0203476	0.136803	0.240967	0.184631	0.00995636	0.0547562	0.0942307	0.136665	0.16011	0.192612	0.239861
0.00489044	0.0585556	0.0952301	0.0203552	0.136772	0.240929	0.184624	0.00996399	0.0547562	0.0942383	0.136673	0.160118	0.192612	0.239861
0.00489044	0.0585403	0.095253	0.0203552	0.136719	0.240913	0.184608	0.00996399	0.0547562	0.0942383	0.136673	0.160149	0.192581	0.239883
0.00489044	0.058548	0.0952606	0.0203552	0.136665	0.240929	0.184593	0.00996399	0.0547485	0.0942307	0.136681	0.160149	0.192566	0.239906
0.00489044	0.058548	0.0952606	0.0203629	0.136589	0.240952	0.184608	0.00995636	0.0547562	0.0942078	0.136681	0.160126	0.192551	0.239929
0.00489044	0.0585403	0.0952606	0.0203629	0.136513	0.240929	0.184624	0.00995636	0.0547562	0.0942078	0.136688	0.16011	0.192566	0.239937
0.00489044	0.0585403	0.0952606	0.0203552	0.136444	0.240906	0.184662	0.00995636	0.0547485	0.0942078	0.136719	0.16011	0.192574	0.239929
0.00489044	0.058548	0.095253	0.0203552	0.136398	0.240913	0.1847	0.00996399	0.0547562	0.094223	0.136757	0.160118	0.192581	0.239914
0.00489044	0.058548	0.095253	0.0203552	0.136345	0.240974	0.184685	0.00996399	0.0547714	0.094223	0.13678	0.16011	0.192596	0.239914
0.00489807	0.0585403	0.0952606	0.0203476	0.136299	0.241035	0.184677	0.00995636	0.0547714	0.094223	0.136787	0.160126	0.192642	0.239929
0.00489807	0.0585403	0.0952606	0.0203476	0.136276	0.241066	0.184669	0.00995636	0.0547714	0.094223	0.13681	0.160156	0.192665	0.239937
0.00489807	0.0585403	0.095253	0.0203552	0.136246	0.241089	0.184639	0.00995636	0.0547791	0.0942307	0.136833	0.160164	0.192642	0.239944
0.00489807	0.0585403	0.0952606	0.0203476	0.13623	0.241119	0.184593	0.00995636	0.0547714	0.0942383	0.136864	0.160126	0.192635	0.23996
0.00489807	0.0585403	0.0952606	0.0203323	0.136223	0.241127	0.18457	0.00995636	0.0547791	0.0942383	0.136879	0.160049	0.192589	0.239998
0.00489044	0.0585403	0.095253	0.0203476	0.1362	0.241158	0.184532	0.00995636	0.0547791	0.094223	0.136917	0.159897	0.19249	0.240005
0.00489044	0.0585403	0.095253	0.0203476	0.136177	0.241203	0.184509	0.00995636	0.0547791	0.094223	0.136932	0.159721	0.192436	0.23999
0.00489044	0.0585556	0.0952682	0.0203476	0.136169	0.241226	0.184509	0.00996399	0.0547791	0.094223	0.136925	0.159592	0.192451	0.239983
0.00489044	0.0585556	0.0952682	0.0203476	0.136169	0.241272	0.184509	0.00996399	0.0547791	0.0942001	0.136909	0.159554	0.192444	0.239983
0.00489807	0.058548	0.0952606	0.0203476	0.136169	0.24131	0.184494	0.00995636	0.0547867	0.0941925	0.136887	0.159554	0.192429	0.239983
0.00491333	0.0585403	0.0952682	0.0203323	0.136147	0.241264	0.184494	0.00995636	0.0547867	0.0942001	0.136864	0.159531	0.192451	0.239983
0.00489807	0.0585403	0.0952835	0.0203323	0.136116	0.241257	0.184486	0.00995636	0.0547867	0.0942001	0.136818	0.159492	0.192451	0.23999
0.00489044	0.058548	0.0952759	0.0203476	0.136086	0.241318	0.184494	0.00995636	0.0547867	0.0941925	0.13678	0.159477	0.192406	0.239998
0.00489044	0.058548	0.0952759	0.0203476	0.136047	0.241348	0.184525	0.00995636	0.0547943	0.0941925	0.136757	0.159462	0.192406	0.239998
0.00489807	0.0585403	0.0952988	0.0203476	0.136047	0.241348	0.184563	0.00995636	0.0547943	0.0941925	0.136742	0.159439	0.192421	0.240005
0.00489807	0.0585327	0.0952835	0.0203476	0.136055	0.241417	0.184616	0.00995636	0.0547943	0.0941849	0.136734	0.159431	0.192398	0.239983
0.00489807	0.0585403	0.0952682	0.0203476	0.136047	0.241524	0.184586	0.00995636	0.0547943	0.0941772	0.136711	0.159439	0.19239	0.239952
0.00489044	0.0585556	0.095253	0.0203476	0.13607	0.241615	0.184372	0.00995636	0.0548019	0.0941544	0.136681	0.159447	0.19239	0.239944
0.00489044	0.0585556	0.095253	0.0203476	0.136147	0.241684	0.183983	0.00995636	0.0547943	0.0941467	0.136665	0.159462	0.192375	0.239937
0.00489044	0.058548	0.0952759	0.0203552	0.136223	0.241745	0.18364	0.00995636	0.0547791	0.0941315	0.136642	0.159485	0.192352	0.239937
0.00489044	0.0585403	0.0952988	0.0203476	0.136223	0.241814	0.183441	0.00995636	0.0547791	0.0941238	0.13662	0.159508	0.192352	0.239952
0.00489044	0.0585403	0.0952988	0.0203476	0.136223	0.241882	0.183334	0.00995636	0.0547867	0.0941086	0.136612	0.159508	0.192398	0.239975
0.00489044	0.058548	0.0952835	0.0203476	0.13623	0.24189	0.18322	0.00995636	0.0547867	0.0941086	0.136604	0.159515	0.192467	0.239975
0.00489044	0.0585556	0.0952759	0.0203476	0.13623	0.241905	0.183151	0.00995636	0.0547867	0.0941086	0.136574	0.159515	0.192551	0.239944
0.00489044	0.0585556	0.0952759	0.0203323	0.136223	0.241936	0.183113	0.00995636	0.0547867	0.0941086	0.136559	0.159523	0.192688	0.239929
0.00489807	0.058548	0.0952759	0.0203552	0.136192	0.241898	0.183067	0.00995636	0.0547867	0.0941086	0.136543	0.159531	0.192825	0.239937
0.00489807	0.058548	0.0952682	0.0203552	0.136185	0.241859	0.183022	0.00994873	0.0547943	0.0941238	0.13652	0.159523	0.192909	0.239944
0.00489807	0.0585556	0.0952606	0.0203323	0.1362	0.241943	0.182976	0.00994873	0.0547943	0.0941315	0.13652	0.159531	0.192955	0.239952
0.00489807	0.058548	0.095253	0.0203247	0.136253	0.242012	0.18293	0.00994873	0.0548019	0.0941391	0.136528	0.159554	0.19294	0.23996
0.00489807	0.0585556	0.0952454	0.0203323	0.136314	0.242035	0.182915	0.00994873	0.0548019	0.0941467	0.13652	0.159592	0.192871	0.239983
0.00489044	0.0585632	0.0952606	0.0203476	0.136368	0.242104	0.182945	0.00994873	0.0547943	0.0941391	0.136513	0.159683	0.192825	0.23999
0.00489044	0.0585556	0.0952835	0.0203476	0.136421	0.24221	0.182976	0.00995636	0.0548019	0.0941391	0.136528	0.159752	0.192863	0.239983
0.00489044	0.058548	0.0952682	0.0203476	0.136475	0.242294	0.182953	0.00994873	0.0548019	0.0941544	0.136528	0.159752	0.192871	0.239952
0.00489044	0.0585556	0.0952225	0.0203476	0.136528	0.242439	0.182907	0.00994873	0.0547943	0.0941772	0.136497	0.159721	0.192863	0.239937
0.00489044	0.0585556	0.0951996	0.0203323	0.136574	0.242577	0.182907	0.00995636	0.0547943	0.0941772	0.136475	0.159721	0.192886	0.239937
0.00489807	0.0585556	0.0952072	0.0203323	0.136612	0.242577	0.182945	0.00995636	0.0548019	0.0941772	0.136467	0.159714	0.192909	0.23996
0.00489044	0.0585556	0.0952225	0.0203323	0.136658	0.242538	0.182945	0.00995636	0.0548019	0.0941849	0.136459	0.159691	0.192917	0.239983
0.00489044	0.058548	0.0952301	0.0203476	0.136658	0.242622	0.182877	0.00995636	0.0548019	0.0941849	0.136459	0.159691	0.192932	0.23999
0.00489807	0.058548	0.095253	0.0203476	0.136635	0.242775	0.182823	0.00995636	0.0547943	0.0941849	0.136459	0.159683	0.19294	0.239998
0.00489044	0.058548	0.0952682	0.0203476	0.136627	0.242928	0.182808	0.00995636	0.0548019	0.0941849	0.136444	0.15966	0.192963	0.240013
0.00489044	0.058548	0.095253	0.0203476	0.13662	0.243057	0.182777	0.00995636	0.0548019	0.0941772	0.136429	0.159622	0.19297	0.240005
0.00489807	0.0585403	0.0952072	0.0203552	0.136581	0.243172	0.182709	0.00995636	0.0547943	0.0941467	0.136421	0.159576	0.192963	0.239998
0.00489807	0.0585403	0.0951996	0.0203476	0.136536	0.243347	0.182632	0.00995636	0.0547943	0.0941391	0.136436	0.159515	0.19297	0.239998
0.00489807	0.058548	0.0952301	0.0203476	0.136475	0.24353	0.182533	0.00994873	0.0547943	0.0941315	0.136444	0.159485	0.192978	0.240005
0.00489807	0.058548	0.095253	0.0203552	0.136414	0.243698	0.182426	0.00995636	0.0547943	0.094101	0.136444	0.15947	0.19294	0.240013
0.00489807	0.0585556	0.0952759	0.0203476	0.136345	0.243813	0.182266	0.00994873	0.0547943	0.0940933	0.136459	0.159477	0.19294	0.240013
0.00489807	0.0585556	0.0952835	0.0203323	0.136269	0.243942	0.182022	0.00994873	0.0547943	0.0940933	0.136467	0.159492	0.19297	0.240013
0.00489807	0.0585556	0.0952682	0.0203476	0.136192	0.244087	0.181747	0.00995636	0.0547943	0.0940857	0.136467	0.159485	0.192955	0.240013
0.00489807	0.0585556	0.0952682	0.0203552	0.136124	0.244263	0.181564	0.00995636	0.0547867	0.0940628	0.136475	0.159462	0.19294	0.240028
0.00489807	0.0585632	0.0952988	0.0203476	0.136032	0.244431	0.181465	0.00994873	0.0547791	0.0940552	0.136513	0.159439	0.19297	0.240013
0.00489044	0.0585632	0.0952606	0.0203476	0.135971	0.244583	0.181381	0.00995636	0.0547714	0.0940399	0.136559	0.159416	0.192978	0.239998
0.00489044	0.058548	0.0952072	0.0203476	0.13588	0.244736	0.181343	0.00995636	0.0547714	0.0940323	0.136566	0.159386	0.192978	0.23999
0.00489044	0.0585403	0.0952225	0.0203476	0.135666	0.244812	0.181343	0.00994873	0.0547791	0.0940323	0.136559	0.159378	0.192986	0.240005
0.00489044	0.058548	0.0952759	0.0203323	0.135422	0.244812	0.181305	0.00994873	0.0547791	0.0940247	0.136574	0.159363	0.192986	0.240013
0.00489807	0.058548	0.0952759	0.0203476	0.135292	0.244781	0.181252	0.00995636	0.0547714	0.0940094	0.136604	0.159317	0.192986	0.240044
0.00489044	0.058548	0.0952606	0.0203476	0.135216	0.244675	0.181198	0.00995636	0.0547714	0.0940018	0.136581	0.159309	0.193008	0.240059
0.00489044	0.058548	0.095253	0.0203476	0.135124	0.244408	0.181114	0.00995636	0.0547791	0.0940018	0.136536	0.159317	0.193016	0.240074
0.00489044	0.0585556	0.095253	0.0203476	0.135063	0.244141	0.181	0.00995636	0.0547867	0.0940094	0.13652	0.159309	0.193016	0.240051
0.00489044	0.0585556	0.095253	0.0203552	0.135033	0.244019	0.180855	0.00995636	0.0547791	0.0940247	0.136528	0.159309	0.193054	0.240044
0.00489044	0.058548	0.095253	0.0203476	0.135002	0.244034	0.180679	0.00995636	0.0547791	0.0940247	0.136528	0.159317	0.193085	0.240044
0.00489044	0.0585632	0.0952606	0.0203476	0.135017	0.244087	0.18055	0.00995636	0.0547867	0.0940094	0.136536	0.159317	0.193077	0.240036
0.00489044	0.0585861	0.0952835	0.0203476	0.135078	0.244148	0.18042	0.00995636	0.0547943	0.0940247	0.136543	0.159309	0.193069	0.240028
0.00489044	0.0585785	0.0952606	0.0203476	0.135162	0.244202	0.180244	0.00995636	0.0547943	0.0940323	0.136543	0.159309	0.193085	0.240044
0.00489044	0.0585632	0.0952148	0.0203552	0.135307	0.244293	0.180084	0.00995636	0.0547867	0.0940399	0.136543	0.159317	0.193069	0.240059
0.00489044	0.0585785	0.0952301	0.0203552	0.135506	0.244377	0.179955	0.00995636	0.0547867	0.0940399	0.136559	0.159317	0.193069	0.240059
0.00489044	0.0585785	0.0952988	0.0203552	0.135612	0.244408	0.179817	0.00995636	0.0547867	0.0940399	0.136559	0.15934	0.193115	0.240036
0.00489807	0.0585861	0.0953064	0.0203476	0.135628	0.244438	0.179649	0.00995636	0.0547867	0.0940323	0.136559	0.159363	0.193123	0.240013
0.00489807	0.0585556	0.0952759	0.0203552	0.13559	0.244522	0.179512	0.00994873	0.0547791	0.0940399	0.136559	0.15934	0.193123	0.240005
0.00489807	0.0585403	0.0952835	0.0203476	0.135544	0.244598	0.179398	0.00995636	0.0547867	0.0940475	0.136543	0.159332	0.193153	0.239998
0.00489807	0.058548	0.0952759	0.0203476	0.135498	0.244621	0.179329	0.00996399	0.0547943	0.0940628	0.136528	0.15934	0.193169	0.239998
0.00489044	0.0585632	0.0952454	0.0203476	0.135445	0.244598	0.179314	0.00996399	0.0547867	0.0940628	0.13652	0.15937	0.193138	0.240005
0.00489044	0.0585632	0.095253	0.0203476	0.135368	0.244591	0.179337	0.00996399	0.0547867	0.0940628	0.136513	0.15937	0.193153	0.240013
0.00489044	0.0585556	0.0952682	0.0203476	0.135345	0.244629	0.179352	0.00996399	0.0547943	0.0940552	0.136513	0.159363	0.193184	0.240005
0.00489044	0.0585556	0.0952682	0.0203476	0.135361	0.244652	0.179306	0.00995636	0.0548019	0.0940628	0.13649	0.15937	0.193184	0.239998
0.00489807	0.0585403	0.0952835	0.0203552	0.135307	0.24469	0.179161	0.00996399	0.0548019	0.0940781	0.136482	0.159378	0.193176	0.239975
0.00489044	0.0585327	0.0952835	0.0203552	0.135254	0.244766	0.179001	0.00996399	0.0548019	0.0940857	0.13649	0.15937	0.193207	0.239975
0.00489044	0.0585403	0.0952301	0.0203476	0.135254	0.244835	0.17894	0.00996399	0.0548019	0.0940857	0.13649	0.159363	0.19323	0.239983
0.00489044	0.0585403	0.0952225	0.0203476	0.135223	0.244865	0.178909	0.00996399	0.0548172	0.0940781	0.136482	0.159386	0.193268	0.239975
0.00489807	0.0585556	0.0952988	0.0203476	0.135178	0.244896	0.178848	0.00996399	0.0548172	0.0940628	0.136482	0.159431	0.193298	0.239975
0.00489807	0.0585632	0.0953217	0.0203476	0.135193	0.244972	0.178802	0.00996399	0.0548019	0.0940857	0.136482	0.159508	0.193306	0.239983
0.00489807	0.0585403	0.0952835	0.0203323	0.135193	0.245026	0.17881	0.00996399	0.0548019	0.0940933	0.136475	0.159607	0.193283	0.239975
0.00489044	0.0585632	0.0952759	0.0203476	0.135155	0.245064	0.178841	0.00996399	0.0548172	0.0940857	0.136459	0.159676	0.193268	0.239937
0.00489044	0.058609	0.0952835	0.0203476	0.135147	0.245041	0.178856	0.00996399	0.0548401	0.0940628	0.136429	0.159683	0.19323	0.239906
0.00489807	0.0585861	0.0952759	0.0203476	0.135147	0.244957	0.178818	0.00996399	0.0548859	0.0940628	0.136436	0.159683	0.193207	0.239914
0.00489807	0.0585403	0.0952759	0.0203476	0.135124	0.244827	0.178764	0.00996399	0.054924	0.0940781	0.136459	0.159691	0.193214	0.239914
0.00489807	0.0585556	0.0952835	0.0203476	0.135147	0.244682	0.178696	0.00995636	0.0549316	0.0940781	0.136475	0.159691	0.193207	0.239937
0.00489044	0.0585632	0.0952759	0.0203552	0.135162	0.244492	0.178627	0.00995636	0.0549316	0.0940781	0.136467	0.159706	0.193161	0.239952
0.00489044	0.0585403	0.0952759	0.0203552	0.135147	0.244278	0.178566	0.00996399	0.0549316	0.0940857	0.136467	0.159706	0.193138	0.239975
0.00489044	0.0585556	0.0952835	0.0203323	0.135155	0.244125	0.178513	0.00996399	0.0549316	0.094101	0.136467	0.159691	0.193108	0.239975
0.00489807	0.0585632	0.0952988	0.0203323	0.13517	0.243996	0.178467	0.00995636	0.0549316	0.094101	0.136444	0.159714	0.192978	0.23996
0.00489807	0.058548	0.0952759	0.0203476	0.135155	0.243881	0.178413	0.00995636	0.0549393	0.0940857	0.136429	0.159721	0.192871	0.239952
0.00489044	0.0585556	0.0952301	0.0203476	0.135139	0.243759	0.178368	0.00996399	0.0549393	0.0940628	0.136421	0.159691	0.192886	0.239952
0.00489044	0.0585556	0.0951843	0.0203323	0.135124	0.243637	0.178413	0.00996399	0.0549393	0.0940628	0.136414	0.15966	0.192917	0.239952
0.00489807	0.0585327	0.0951767	0.0203323	0.135117	0.243515	0.178551	0.00996399	0.0549393	0.0940552	0.136391	0.15966	0.192917	0.239944
0.00489044	0.0585175	0.0952301	0.0203552	0.135109	0.243446	0.178581	0.00996399	0.0549393	0.0940628	0.136391	0.15966	0.192932	0.23996
0.00489044	0.0585556	0.0952988	0.0203476	0.135139	0.243401	0.178474	0.00996399	0.0549393	0.0940628	0.136429	0.159637	0.192932	0.239983
0.00489044	0.0585861	0.095314	0.0203323	0.135193	0.243324	0.178429	0.00995636	0.0549393	0.0940552	0.136482	0.159615	0.192917	0.239975
0.00489044	0.0585938	0.0952835	0.0203476	0.135254	0.243233	0.178474	0.00995636	0.0549393	0.0940399	0.136513	0.159592	0.192917	0.23996
0.00489807	0.058609	0.0952759	0.0203476	0.135307	0.243126	0.178459	0.00996399	0.0549393	0.0940247	0.136559	0.159592	0.192909	0.239952
0.00489807	0.0586014	0.0952682	0.0203323	0.135315	0.243019	0.178391	0.00995636	0.0549469	0.0940094	0.13662	0.159615	0.192863	0.239944
0.00489044	0.0585938	0.0952682	0.0203323	0.1353	0.24292	0.178375	0.00995636	0.0549469	0.0940018	0.136635	0.159615	0.192825	0.239952
0.00489044	0.0586014	0.0952759	0.0203552	0.135239	0.242844	0.178375	0.00995636	0.0549469	0.0940018	0.136627	0.159622	0.192795	0.23996
0.00489807	0.0585403	0.0952988	0.0203552	0.135155	0.242767	0.178383	0.00996399	0.0549393	0.0939941	0.136627	0.159653	0.192764	0.239983
0.00489807	0.0584793	0.0952682	0.0203476	0.135094	0.242676	0.178413	0.00995636	0.0549393	0.0939789	0.136627	0.159668	0.192734	0.240005
0.00489807	0.0585403	0.095253	0.0203552	0.135048	0.242592	0.178452	0.00995636	0.0549316	0.0939636	0.13662	0.159676	0.192741	0.240013
0.00489807	0.0586243	0.0952759	0.0203476	0.135017	0.2425	0.178452	0.00995636	0.0549316	0.0939484	0.136635	0.159691	0.192726	0.23999
0.00489807	0.0585861	0.0952988	0.0203323	0.134995	0.242416	0.178474	0.00995636	0.0549316	0.0939484	0.136665	0.159714	0.192673	0.239975
0.00489807	0.0585403	0.0952606	0.0203323	0.134995	0.242348	0.178558	0.00995636	0.0549393	0.0939331	0.136673	0.159721	0.192635	0.239983
0.00489807	0.058548	0.0952301	0.0203323	0.134979	0.242294	0.178619	0.00995636	0.0549393	0.0939102	0.136673	0.159737	0.192627	0.23999
0.00489807	0.0585327	0.095253	0.0203247	0.134964	0.242249	0.178658	0.00995636	0.0549316	0.0939026	0.136673	0.159767	0.192612	0.240028
0.00489044	0.0585175	0.0952606	0.0203323	0.134979	0.24221	0.178719	0.00995636	0.054924	0.093895	0.136673	0.159798	0.192574	0.240044
0.00489807	0.0585556	0.0952454	0.0203476	0.135017	0.242195	0.17881	0.00995636	0.054924	0.0938797	0.136673	0.159821	0.192528	0.240044
0.00489044	0.058548	0.0952454	0.0203476	0.135048	0.24218	0.178917	0.00995636	0.054924	0.0938568	0.136673	0.159836	0.192482	0.240036
0.00489044	0.0585327	0.0952606	0.0203323	0.135078	0.242149	0.179008	0.00995636	0.0549316	0.0938568	0.136673	0.159866	0.192451	0.240028
0.00489044	0.0585327	0.0952606	0.0203476	0.135109	0.242126	0.179047	0.00995636	0.0549469	0.0938416	0.136673	0.159904	0.192436	0.240005
0.00489044	0.0585098	0.0952606	0.0203476	0.135139	0.242088	0.1791	0.00995636	0.0549393	0.093811	0.136665	0.159935	0.192429	0.239998
0.00489044	0.0585098	0.0952759	0.0203323	0.135155	0.242058	0.179207	0.00995636	0.0549393	0.0937881	0.136681	0.159981	0.192406	0.239998
0.00489044	0.0585556	0.0952835	0.0203323	0.135193	0.242043	0.17926	0.00995636	0.0549393	0.0937576	0.136719	0.160011	0.192375	0.240013
0.00489807	0.0585556	0.0952759	0.0203323	0.135201	0.242043	0.179268	0.00995636	0.0549316	0.09375	0.136726	0.160019	0.192345	0.240036
0.00489044	0.0585098	0.0952682	0.0203323	0.13517	0.242058	0.179329	0.00995636	0.054924	0.0937424	0.136719	0.160049	0.192345	0.240028
0.00489044	0.0585403	0.0952682	0.0203323	0.135155	0.242065	0.179382	0.00995636	0.054924	0.0937042	0.136719	0.16008	0.192337	0.239998
0.00489807	0.0585556	0.0952606	0.0203323	0.135155	0.242065	0.179405	0.00995636	0.0549316	0.0936661	0.136711	0.160118	0.192299	0.239975
0.00489807	0.058548	0.0952682	0.0203323	0.135124	0.242065	0.179459	0.00995636	0.0549316	0.0936356	0.136703	0.160149	0.192322	0.239952
0.00489807	0.0586472	0.0952759	0.0203323	0.135094	0.242035	0.179527	0.00995636	0.0549316	0.0935669	0.136719	0.160172	0.192368	0.239952
0.00489807	0.0587463	0.095253	0.0203323	0.135147	0.241989	0.179558	0.00995636	0.0549393	0.0934982	0.136719	0.160217	0.19239	0.23996
0.00489044	0.0586548	0.0952301	0.0203476	0.135269	0.241989	0.179604	0.00995636	0.0549393	0.0934753	0.136688	0.160255	0.192383	0.239975
0.00489044	0.0585098	0.095253	0.0203476	0.135414	0.242035	0.179642	0.00995636	0.0549393	0.0934982	0.136681	0.16024	0.192368	0.239975
0.00489044	0.0585098	0.095253	0.0203476	0.13559	0.242096	0.179672	0.00995636	0.0549393	0.0934982	0.136681	0.160225	0.192337	0.23996
0.00489044	0.058548	0.0952301	0.0203552	0.135757	0.242172	0.179733	0.00995636	0.0549316	0.0934906	0.136688	0.160248	0.192299	0.239944
0.00488281	0.0585327	0.0952454	0.0203476	0.135849	0.242233	0.179794	0.00995636	0.0549316	0.0934753	0.136711	0.160255	0.192291	0.239952
0.00489044	0.0585556	0.0952682	0.0203323	0.13588	0.242302	0.17984	0.00995636	0.0549393	0.0934677	0.136719	0.160248	0.192284	0.23996
0.00489044	0.0585861	0.0952759	0.0203476	0.135902	0.242386	0.179939	0.00995636	0.0549393	0.0934753	0.136719	0.160255	0.192276	0.239975
0.00489044	0.0585327	0.0952682	0.0203552	0.135925	0.242439	0.180122	0.00995636	0.0549316	0.0934677	0.136726	0.160225	0.192261	0.239983
0.00489044	0.0585327	0.0952606	0.0203552	0.135925	0.242439	0.180275	0.00995636	0.0549393	0.0934448	0.136726	0.160156	0.192253	0.239998
0.00489807	0.058609	0.0952454	0.0203476	0.135925	0.242439	0.180336	0.00995636	0.0549393	0.093399	0.136719	0.160103	0.192238	0.239998
0.00489044	0.058609	0.0952225	0.0203323	0.135925	0.242477	0.180328	0.00995636	0.0549316	0.0933762	0.136719	0.160103	0.192245	0.23999
0.00489044	0.0585403	0.0952454	0.0203247	0.135941	0.242546	0.180321	0.00995636	0.0549393	0.0933609	0.136726	0.160103	0.192245	0.23999
0.00489807	0.0585098	0.0952682	0.0203476	0.135941	0.242638	0.180313	0.00995636	0.0549393	0.0933304	0.136719	0.160126	0.19223	0.239983
0.00489044	0.0585175	0.0952682	0.0203629	0.135902	0.242737	0.180275	0.00995636	0.0549316	0.0932999	0.136719	0.160141	0.192207	0.239975
0.00489044	0.058548	0.0952682	0.0203629	0.13588	0.242859	0.180275	0.00995636	0.0549316	0.0932922	0.136726	0.160141	0.19223	0.239975
0.00489044	0.0585785	0.0952759	0.0203552	0.135887	0.242989	0.180367	0.00995636	0.0549316	0.093277	0.136726	0.160141	0.19223	0.239975
0.00489044	0.0585403	0.0952682	0.0203552	0.135895	0.243103	0.180443	0.00995636	0.0549316	0.0932617	0.136726	0.160156	0.192238	0.23996
0.00489044	0.0585175	0.0952682	0.0203476	0.135887	0.243187	0.180504	0.00994873	0.054924	0.0932541	0.136734	0.160156	0.192245	0.23996
0.00489807	0.0585938	0.0952606	0.0203476	0.135895	0.243347	0.180603	0.00995636	0.0548782	0.0932465	0.136734	0.160141	0.192245	0.239944
0.00489807	0.0586014	0.0952682	0.0203476	0.135933	0.243492	0.180702	0.00996399	0.0548401	0.0932159	0.136726	0.160118	0.192245	0.239914
0.00489044	0.0585175	0.0952682	0.0203476	0.135941	0.243607	0.180779	0.00995636	0.0548401	0.0932007	0.136719	0.160118	0.192245	0.239899
0.00489044	0.0585327	0.0952606	0.0203476	0.135925	0.243744	0.18087	0.00995636	0.0548401	0.0931778	0.136703	0.160126	0.192238	0.239891
0.00489044	0.0585861	0.0952606	0.0203476	0.135941	0.243889	0.180946	0.00995636	0.0548477	0.0931625	0.136703	0.160141	0.192238	0.239883
0.00489044	0.0585556	0.0952682	0.0203323	0.135971	0.243958	0.180977	0.00995636	0.0548706	0.093132	0.136703	0.160141	0.192245	0.239883
0.00489044	0.0585556	0.0952606	0.0203323	0.135979	0.243965	0.180969	0.00995636	0.0548859	0.0931091	0.136711	0.160141	0.192253	0.239891
0.00489044	0.0585938	0.095253	0.0203476	0.135986	0.243958	0.180931	0.00995636	0.0548935	0.093071	0.136703	0.160141	0.192245	0.239883
0.00489044	0.0585938	0.0952682	0.0203552	0.136002	0.243919	0.180901	0.00995636	0.0549011	0.0930634	0.136688	0.160141	0.192245	0.239868
0.00489044	0.0585632	0.0952682	0.0203476	0.136024	0.243889	0.180901	0.00995636	0.0549011	0.093071	0.136681	0.160149	0.192245	0.239845
0.00489044	0.0585785	0.0952454	0.0203323	0.13604	0.243904	0.180901	0.00995636	0.0548859	0.093071	0.136681	0.160164	0.192245	0.23983
0.00489044	0.058548	0.095253	0.0203323	0.13607	0.243965	0.180862	0.00995636	0.0548859	0.0930557	0.136688	0.160172	0.192261	0.239838
0.00489044	0.0585098	0.0952759	0.0203323	0.136093	0.244057	0.180801	0.00995636	0.0548935	0.0930252	0.136681	0.160164	0.192284	0.239838
0.00489807	0.0585098	0.0952606	0.0203323	0.136086	0.244186	0.180733	0.00995636	0.0548935	0.0930176	0.136688	0.160164	0.192322	0.239838
0.00489807	0.0585022	0.0952454	0.0203476	0.136078	0.24424	0.180672	0.00995636	0.0548935	0.0930176	0.136703	0.160172	0.192337	0.239845
0.00489044	0.0584946	0.0952606	0.0203323	0.13607	0.244186	0.180649	0.00994873	0.0549011	0.0930252	0.136711	0.160172	0.192345	0.239838
0.00489807	0.0585022	0.0952682	0.0203323	0.13607	0.244087	0.180618	0.00994873	0.0548935	0.0930099	0.136719	0.160164	0.192345	0.239807
0.00489807	0.0585327	0.0952606	0.0203476	0.13607	0.24398	0.180588	0.00994873	0.0548935	0.0929871	0.136711	0.160156	0.192352	0.239807
0.00489044	0.0585632	0.095253	0.0203476	0.136086	0.243843	0.180557	0.00994873	0.0549011	0.0929718	0.136711	0.160172	0.192368	0.239799
0.00489044	0.0585938	0.095253	0.0203323	0.136093	0.243759	0.180557	0.00994873	0.0549011	0.0929642	0.136711	0.160202	0.192345	0.239784
0.00489044	0.0585938	0.0952682	0.0203247	0.136086	0.243713	0.180603	0.00994873	0.0549011	0.0929642	0.136711	0.160202	0.192345	0.239784
0.00489807	0.0585556	0.0952759	0.0203323	0.13607	0.243637	0.180634	0.00994873	0.0549011	0.0929413	0.136719	0.160202	0.192345	0.239799
0.00489044	0.0585403	0.0952682	0.0203476	0.13607	0.243614	0.180656	0.00994873	0.0549011	0.0929184	0.136726	0.160202	0.192291	0.239799
0.00489044	0.0585861	0.0952682	0.0203476	0.136078	0.24369	0.180702	0.00994873	0.0549011	0.0929184	0.136726	0.160217	0.192238	0.239807
0.00489044	0.0586014	0.0952759	0.0203476	0.136086	0.243675	0.180763	0.00994873	0.0549011	0.092926	0.136734	0.160225	0.192245	0.239784
0.00489044	0.0585785	0.0952759	0.0203476	0.136116	0.243576	0.180771	0.00994873	0.0548935	0.0929184	0.136734	0.160217	0.192261	0.239746
0.00489044	0.0585556	0.0952682	0.0203476	0.136101	0.243561	0.180801	0.00994873	0.0548935	0.0929184	0.136757	0.160225	0.192253	0.239716
0.00489044	0.058548	0.0952682	0.0203476	0.136047	0.243599	0.18087	0.0099411	0.0548935	0.092926	0.136765	0.160248	0.192253	0.239708
0.00489044	0.0585403	0.0952682	0.0203476	0.13604	0.243607	0.180931	0.00994873	0.0548935	0.0929337	0.136772	0.160255	0.192253	0.239716
0.00489044	0.0585556	0.0952606	0.0203476	0.136086	0.243622	0.180931	0.00995636	0.0549011	0.0929413	0.136772	0.16024	0.192238	0.239738
0.00489044	0.0585938	0.0952606	0.0203323	0.136101	0.243637	0.180908	0.00994873	0.0548935	0.0929642	0.136765	0.160217	0.192238	0.239731
0.00489044	0.058609	0.0952606	0.0203323	0.136131	0.243652	0.180878	0.00994873	0.0548859	0.0929718	0.136772	0.16021	0.192238	0.239738
0.00489044	0.0586014	0.0952606	0.0203323	0.136192	0.243736	0.180878	0.00994873	0.0548859	0.0929718	0.13678	0.160194	0.192223	0.239761
0.00489044	0.0585632	0.0952606	0.0203323	0.136246	0.243866	0.180878	0.00994873	0.0548859	0.0929794	0.136772	0.160172	0.1922	0.239662
0.00489044	0.0585556	0.0952606	0.0203323	0.136299	0.24398	0.180832	0.00994873	0.0548859	0.0929871	0.136772	0.160172	0.19223	0.239449
0.00489807	0.0585785	0.0952606	0.0203476	0.136375	0.244049	0.180733	0.00994873	0.0548935	0.0930023	0.13678	0.160172	0.192284	0.239273
0.00489807	0.0585785	0.0952606	0.0203552	0.136444	0.244095	0.180634	0.00994873	0.0548935	0.0930328	0.136803	0.160149	0.192307	0.23925
0.00489044	0.0585785	0.0952606	0.0203552	0.136497	0.244095	0.180527	0.00994873	0.0548859	0.0930481	0.136803	0.160118	0.192329	0.239296
0.00489044	0.0585938	0.0952606	0.0203476	0.136543	0.244087	0.180405	0.00994873	0.0548859	0.0930481	0.13681	0.160118	0.192345	0.239349
0.00489044	0.0585861	0.095253	0.0203476	0.136581	0.244102	0.180313	0.00994873	0.0548859	0.0930634	0.136803	0.160118	0.192352	0.239296
0.00489044	0.0585556	0.095253	0.0203323	0.136612	0.244164	0.180222	0.00994873	0.0548859	0.093071	0.136787	0.160118	0.192345	0.239212
0.00489044	0.058548	0.0952606	0.0203323	0.136665	0.24424	0.180099	0.00994873	0.0548859	0.0930176	0.136787	0.160126	0.192322	0.239227
0.00489044	0.0585556	0.0952682	0.0203247	0.136719	0.244286	0.180016	0.00994873	0.0548859	0.0929413	0.136803	0.160141	0.192307	0.239258
0.00489044	0.058548	0.0952682	0.0203247	0.136757	0.244331	0.179947	0.00994873	0.0548859	0.0929337	0.136787	0.16011	0.192307	0.239197
0.00489044	0.0585556	0.0952682	0.0203323	0.13681	0.244423	0.179893	0.00994873	0.0548782	0.0929413	0.136787	0.160072	0.192322	0.239159
0.00489044	0.0585556	0.0952606	0.0203323	0.136871	0.244522	0.179848	0.00994873	0.0548859	0.0929413	0.136787	0.160065	0.192322	0.239258
0.00489807	0.058548	0.095253	0.0203323	0.136917	0.244591	0.179802	0.00994873	0.0548859	0.0929565	0.136787	0.160072	0.192322	0.239319
0.00489807	0.0585632	0.0952682	0.0203323	0.136955	0.244652	0.179756	0.00994873	0.0548859	0.0929718	0.136803	0.160057	0.192329	0.239281
0.00489807	0.0585632	0.0952835	0.0203476	0.137009	0.244743	0.17971	0.00994873	0.0548782	0.0929871	0.13681	0.160057	0.192345	0.239212
0.00489807	0.0585403	0.0952759	0.0203476	0.137054	0.244827	0.179688	0.00994873	0.0548782	0.0930176	0.136787	0.16008	0.192352	0.239182
0.00489044	0.058548	0.095253	0.0203323	0.137077	0.244858	0.179657	0.00994873	0.0548782	0.0930328	0.136787	0.16008	0.192345	0.239166
0.00489044	0.0585632	0.0952606	0.0203323	0.137115	0.244888	0.179626	0.00994873	0.0548782	0.0930481	0.13681	0.160065	0.192368	0.239159
0.00489044	0.0585785	0.0952835	0.0203476	0.137154	0.244972	0.179611	0.00994873	0.0548782	0.0930634	0.136818	0.160065	0.19239	0.239159
0.00489044	0.0585632	0.0952988	0.0203476	0.137192	0.245026	0.179611	0.00994873	0.0548706	0.0930862	0.136818	0.160065	0.192398	0.239166
0.00489044	0.058548	0.0952682	0.0203323	0.137199	0.245018	0.179588	0.00994873	0.0548553	0.0931168	0.136833	0.160057	0.192383	0.239166
0.00489044	0.0585403	0.0952225	0.0203323	0.137207	0.245026	0.17955	0.00994873	0.0548553	0.0931625	0.136864	0.160065	0.192375	0.239174
0.00489044	0.0585403	0.0952148	0.0203476	0.137253	0.245056	0.179573	0.0099411	0.0548553	0.0932083	0.136864	0.160065	0.192299	0.239182
0.00489044	0.058548	0.0952454	0.0203476	0.137314	0.245041	0.179611	0.0099411	0.0548553	0.0932312	0.136871	0.160057	0.192184	0.239182
0.00489807	0.058548	0.095253	0.0203323	0.137337	0.245041	0.179626	0.00994873	0.0548706	0.0932617	0.136871	0.160049	0.192123	0.239159
0.00489807	0.0585403	0.0952454	0.0203323	0.137321	0.245132	0.179626	0.00994873	0.0548706	0.0932922	0.136864	0.160042	0.192139	0.239151
0.00489044	0.0585327	0.0952454	0.0203552	0.137314	0.24527	0.179657	0.00994873	0.0548706	0.0933151	0.136856	0.160011	0.192162	0.239159
0.00489044	0.058548	0.095253	0.0203476	0.137314	0.245369	0.179695	0.0099411	0.0548706	0.0933456	0.136864	0.160042	0.192184	0.239159
0.00489807	0.058548	0.095253	0.0203323	0.137321	0.24543	0.179726	0.0099411	0.0548706	0.0933609	0.136871	0.16008	0.19223	0.239159
0.00489807	0.0585022	0.0952606	0.0203323	0.137344	0.245499	0.17971	0.0099411	0.0548706	0.0933762	0.136864	0.16011	0.192284	0.239174
0.00489807	0.0584946	0.0952606	0.0203323	0.137337	0.24559	0.179688	0.00994873	0.0548782	0.093399	0.136871	0.16011	0.192329	0.239182
0.00489044	0.058548	0.0952606	0.0203476	0.137337	0.245712	0.17971	0.00994873	0.0548706	0.0934219	0.136887	0.160103	0.192345	0.239182
0.00489044	0.0585785	0.095253	0.0203476	0.137344	0.245811	0.179848	0.0099411	0.0548706	0.0934525	0.136902	0.160103	0.192352	0.239174
0.00489807	0.058548	0.095253	0.0203476	0.137344	0.245865	0.179924	0.0099411	0.0548706	0.0934753	0.136909	0.160103	0.192383	0.239159
0.00489044	0.0585327	0.0952454	0.0203476	0.137321	0.245903	0.179878	0.00994873	0.0548706	0.0935059	0.136909	0.16011	0.192398	0.239151
0.00489044	0.0585175	0.0952454	0.0203476	0.137314	0.245987	0.179893	0.00994873	0.0548706	0.0935364	0.136909	0.160126	0.192398	0.239151
0.00489807	0.0585327	0.0952454	0.0203476	0.137314	0.246056	0.179977	0.00994873	0.0548706	0.0935669	0.136909	0.160141	0.19239	0.239151
0.00489807	0.058548	0.095253	0.0203476	0.137299	0.246109	0.179955	0.00994873	0.0548706	0.0935745	0.136917	0.160126	0.192383	0.239151
0.00489044	0.058548	0.0952606	0.0203552	0.137291	0.246155	0.179802	0.0099411	0.0548706	0.0935898	0.136932	0.160118	0.192352	0.239174
0.00489044	0.0585556	0.0952606	0.0203552	0.137268	0.246185	0.179649	0.0099411	0.0548553	0.0935974	0.136932	0.160118	0.192329	0.239182
0.00489807	0.0585861	0.0952606	0.0203476	0.13723	0.246231	0.17955	0.00994873	0.0548706	0.0936127	0.136917	0.160126	0.192307	0.239182
0.00489044	0.0585785	0.0952606	0.0203476	0.137207	0.24633	0.179489	0.0099411	0.0548706	0.093605	0.136887	0.160126	0.192307	0.239174
0.00489044	0.0585403	0.0952606	0.0203552	0.137199	0.246445	0.179413	0.0099411	0.0548706	0.0935974	0.136887	0.160126	0.192291	0.239174
0.00489044	0.058548	0.0952682	0.0203476	0.137169	0.246529	0.179337	0.00994873	0.0548553	0.0935974	0.136902	0.160126	0.192284	0.239166
0.00489044	0.058548	0.0952759	0.0203476	0.137154	0.246605	0.179268	0.0099411	0.0548706	0.0935974	0.136902	0.160141	0.192276	0.239166
0.00489044	0.0585327	0.0952606	0.0203552	0.137154	0.246696	0.179245	0.0099411	0.0548782	0.0935974	0.136887	0.160156	0.192276	0.239174
0.00489044	0.0585403	0.0952225	0.0203476	0.137115	0.246727	0.179237	0.0099411	0.0548782	0.0935974	0.136902	0.160156	0.192276	0.239197
0.00489807	0.0585632	0.0952225	0.0203476	0.137062	0.246727	0.179222	0.00992584	0.0548706	0.0935974	0.136902	0.160156	0.192261	0.239204
0.00489044	0.0585632	0.095253	0.0203476	0.137032	0.246727	0.179192	0.0099411	0.0548553	0.0935974	0.136902	0.160164	0.192245	0.23922
0.00489807	0.0585785	0.0952606	0.0203476	0.137032	0.246689	0.179123	0.00994873	0.0548553	0.0935974	0.136887	0.160141	0.192253	0.239227
0.00489807	0.0585861	0.0952301	0.0203476	0.137024	0.246635	0.179085	0.00994873	0.0548706	0.093605	0.136879	0.160065	0.192322	0.239212
0.00489807	0.0585632	0.0952148	0.0203476	0.137024	0.246597	0.179054	0.00994873	0.0548553	0.093605	0.136879	0.160019	0.192368	0.239182
0.00489044	0.058548	0.0952301	0.0203476	0.137009	0.246567	0.179047	0.00994873	0.0548553	0.0936127	0.136879	0.160027	0.192398	0.239166
0.00489044	0.058548	0.0952606	0.0203476	0.137009	0.246475	0.179062	0.00994873	0.0548706	0.0936127	0.136887	0.160027	0.192421	0.239174
0.00489044	0.058548	0.0952606	0.0203476	0.137024	0.246376	0.17907	0.00994873	0.0548553	0.0936203	0.136887	0.160019	0.192436	0.239197
0.00489044	0.0585556	0.0952225	0.0203476	0.137016	0.246346	0.179062	0.00994873	0.0548553	0.0936356	0.136887	0.160011	0.192451	0.239204
0.00489044	0.058548	0.0951996	0.0203476	0.136978	0.246429	0.179047	0.00994873	0.0548706	0.0936432	0.136887	0.160004	0.192474	0.23922
0.00489807	0.0585403	0.0952301	0.0203476	0.137001	0.24659	0.179039	0.00994873	0.0548782	0.0936584	0.136887	0.159981	0.192474	0.239212
0.00489807	0.058548	0.095253	0.0203323	0.137032	0.246727	0.179039	0.00994873	0.0548859	0.093689	0.136887	0.159981	0.192482	0.239197
0.00489044	0.0585556	0.0952225	0.0203323	0.137032	0.246834	0.179085	0.00994873	0.0548935	0.0937042	0.136887	0.160004	0.192497	0.239212
0.00489044	0.0585556	0.0952225	0.0203323	0.137016	0.247017	0.179108	0.00994873	0.0548859	0.0937119	0.136879	0.159996	0.19252	0.23922
0.00489044	0.0585556	0.095253	0.0203323	0.136986	0.247139	0.179123	0.00994873	0.0548859	0.0937119	0.136879	0.159981	0.19252	0.239204
0.00489044	0.0585632	0.095253	0.0203323	0.136963	0.247116	0.179184	0.00995636	0.0548935	0.0937347	0.136879	0.160019	0.192505	0.239197
0.00489807	0.0585632	0.0952454	0.0203323	0.136963	0.24707	0.179207	0.00994873	0.0549011	0.09375	0.136871	0.160095	0.192505	0.239212
0.00489807	0.0585556	0.095253	0.0203323	0.136971	0.247086	0.179192	0.00994873	0.0549011	0.09375	0.136871	0.160118	0.192528	0.23922
0.00489807	0.058548	0.0952454	0.0203476	0.136971	0.247078	0.179207	0.00995636	0.0548935	0.0937576	0.136879	0.160118	0.192543	0.239243
0.00489044	0.0585556	0.0952301	0.0203476	0.136971	0.24707	0.179268	0.00994873	0.0548859	0.0937881	0.136879	0.160118	0.192505	0.239258
0.00489807	0.0585556	0.0952606	0.0203476	0.136978	0.247093	0.179337	0.00994873	0.0548859	0.0937958	0.136887	0.160126	0.192474	0.23925
0.00489807	0.0585556	0.0952759	0.0203476	0.136971	0.247131	0.179382	0.00994873	0.0548935	0.0937805	0.136887	0.160126	0.192467	0.239227
0.00489044	0.0585632	0.0952759	0.0203476	0.136948	0.247154	0.179413	0.00994873	0.0548935	0.0937576	0.136887	0.160141	0.192421	0.239243
0.00489044	0.0585632	0.0952606	0.0203476	0.136932	0.247177	0.179405	0.00994873	0.0548935	0.0937576	0.136879	0.160156	0.192383	0.239243
0.00489044	0.0585556	0.0952454	0.0203323	0.136902	0.247177	0.179413	0.00994873	0.0549011	0.09375	0.136856	0.160164	0.192436	0.23922
0.00489807	0.058548	0.0952225	0.0203476	0.136833	0.247139	0.179451	0.00994873	0.0549164	0.0937347	0.136833	0.160156	0.19252	0.23922
0.00489044	0.058548	0.0952454	0.0203476	0.136803	0.247078	0.179482	0.0099411	0.054924	0.0937042	0.136833	0.160141	0.19252	0.239243
0.00488281	0.058548	0.0952606	0.0203476	0.136826	0.247025	0.179527	0.0099411	0.054924	0.093689	0.136826	0.160149	0.19249	0.23925
0.00488281	0.0585403	0.095253	0.0203476	0.136848	0.247017	0.179588	0.00994873	0.054924	0.0936737	0.136803	0.160149	0.19249	0.23925
0.00489044	0.0585327	0.0952454	0.0203476	0.136833	0.247017	0.179611	0.0099411	0.0549316	0.0936661	0.13678	0.160141	0.192482	0.239258
0.00489807	0.058548	0.095253	0.0203476	0.136848	0.246986	0.179657	0.00994873	0.0549316	0.0936661	0.13678	0.160126	0.192467	0.23925
0.00489044	0.0585785	0.0952606	0.0203476	0.136848	0.247017	0.179749	0.00994873	0.054924	0.0936737	0.13678	0.160141	0.192467	0.23922
0.00489044	0.0585861	0.0952454	0.0203476	0.136818	0.247108	0.179848	0.00994873	0.0549164	0.0936966	0.13678	0.160149	0.192444	0.23922
0.00489044	0.0585632	0.095253	0.0203476	0.136833	0.247154	0.179955	0.00994873	0.0549164	0.0937042	0.136787	0.160156	0.192436	0.23922
0.00489044	0.0585556	0.0952835	0.0203323	0.136848	0.247169	0.180168	0.00994873	0.0549164	0.0937042	0.136787	0.160164	0.192444	0.239227
0.00489044	0.0585556	0.0952835	0.0203323	0.13678	0.247231	0.180382	0.0099411	0.0549164	0.0936966	0.13678	0.160172	0.192444	0.23925
0.00489044	0.0585632	0.0952606	0.0203476	0.136742	0.247261	0.180511	0.00994873	0.0549164	0.0936661	0.136772	0.160164	0.192429	0.239265
0.00489044	0.0585785	0.0952301	0.0203476	0.136765	0.247284	0.180603	0.00994873	0.0549164	0.0936584	0.136765	0.160164	0.192444	0.239296
0.00489044	0.0585861	0.0952454	0.0203323	0.136772	0.24736	0.180679	0.00994873	0.054924	0.0936584	0.136757	0.160164	0.192451	0.239319
0.00489044	0.0585556	0.0952606	0.0203323	0.136742	0.247368	0.180725	0.00994873	0.054924	0.0936584	0.136757	0.160164	0.192467	0.239319
0.00489044	0.0585327	0.095253	0.0203323	0.136757	0.247322	0.180756	0.00994873	0.054924	0.0936508	0.136757	0.160156	0.192474	0.239311
0.00489044	0.058548	0.095253	0.0203323	0.136757	0.247353	0.180763	0.0099411	0.0549316	0.0936432	0.136757	0.160149	0.192482	0.239304
0.00489044	0.0585785	0.0952682	0.0203323	0.136734	0.24736	0.180771	0.0099411	0.054924	0.0936584	0.136765	0.160149	0.192497	0.239304
0.00489044	0.0585632	0.0952682	0.0203323	0.136719	0.247314	0.180801	0.0099411	0.0549164	0.0936737	0.13678	0.160141	0.192505	0.239304
0.00489044	0.0585556	0.095253	0.0203247	0.136726	0.24733	0.180855	0.0099411	0.0549164	0.093689	0.13678	0.160141	0.192467	0.239311
0.00489044	0.0585632	0.0952301	0.0203323	0.136711	0.24736	0.180931	0.00994873	0.0549164	0.0936966	0.136772	0.160141	0.192398	0.239319
0.00489044	0.0585861	0.0952454	0.0203323	0.136681	0.247337	0.181023	0.00994873	0.0549011	0.0937042	0.136757	0.160126	0.192421	0.239319
0.00489044	0.0585785	0.095253	0.0203247	0.136688	0.247368	0.181046	0.00994873	0.0549011	0.0937119	0.136765	0.160149	0.192444	0.239342
0.00489044	0.0585556	0.0952606	0.0203323	0.136703	0.247414	0.181038	0.00994873	0.0549011	0.0937119	0.136772	0.160156	0.192444	0.239342
0.00489044	0.058548	0.0952682	0.0203476	0.136703	0.247398	0.181076	0.00994873	0.0548935	0.0936966	0.136765	0.160126	0.192436	0.239311
0.00489807	0.058548	0.0952835	0.0203323	0.136711	0.247398	0.181145	0.00994873	0.0548859	0.093689	0.136757	0.16011	0.192467	0.239273
0.00489807	0.0585556	0.0952682	0.0203323	0.136703	0.247398	0.181168	0.00994873	0.0548859	0.093689	0.136772	0.160118	0.192451	0.239265
0.00489807	0.0585556	0.0952454	0.0203476	0.136688	0.247414	0.181198	0.00994873	0.0548859	0.0936661	0.13678	0.160126	0.192444	0.239265
0.00489807	0.0585403	0.0952454	0.0203476	0.136719	0.247482	0.181213	0.00994873	0.0548859	0.0936584	0.13678	0.160126	0.192451	0.239273
0.00489807	0.0585403	0.095253	0.0203552	0.136765	0.247559	0.181206	0.00994873	0.0548859	0.0936737	0.13678	0.160141	0.192474	0.239281
0.00489807	0.058548	0.095253	0.0203552	0.13681	0.247513	0.181252	0.00994873	0.0548859	0.0937347	0.136772	0.160141	0.19249	0.239311
0.00489807	0.058548	0.0952301	0.0203552	0.136833	0.247475	0.181381	0.00994873	0.0548935	0.0937576	0.136765	0.160149	0.192497	0.239326
0.00489044	0.0585403	0.0952225	0.0203552	0.136826	0.247528	0.181587	0.0099411	0.0548935	0.0937881	0.136765	0.160141	0.19252	0.239326
0.00489807	0.058548	0.0952454	0.0203476	0.136818	0.247581	0.181854	0.0099411	0.0548859	0.0938339	0.136765	0.160118	0.192535	0.239319
0.00489044	0.0585632	0.095253	0.0203476	0.136833	0.247566	0.182083	0.00994873	0.0548782	0.0938644	0.136757	0.160141	0.192574	0.239311
0.00489044	0.0585632	0.095253	0.0203476	0.136871	0.247505	0.182175	0.00994873	0.0548782	0.0938644	0.136765	0.160156	0.192589	0.239304
0.00489807	0.058548	0.0952606	0.0203323	0.136902	0.247475	0.182213	0.00994873	0.0548859	0.0938644	0.136772	0.160156	0.192497	0.239296
0.00489807	0.058548	0.0952835	0.0203323	0.136909	0.247498	0.182327	0.0099411	0.0548859	0.0938873	0.136787	0.160156	0.192352	0.239296
0.00489807	0.0585632	0.0952835	0.0203323	0.136879	0.247498	0.182503	0.0099411	0.0548782	0.0938873	0.136803	0.160172	0.192276	0.239304
0.00489807	0.0585556	0.0952682	0.0203323	0.136879	0.247467	0.182663	0.00994873	0.0548782	0.093895	0.13681	0.160179	0.192291	0.239319
0.00489807	0.0585403	0.0952759	0.0203323	0.136909	0.247551	0.182823	0.00994873	0.0548782	0.0939026	0.13681	0.160179	0.192307	0.239326
0.00489044	0.0585327	0.0952682	0.0203323	0.136917	0.247704	0.183014	0.00994873	0.0548859	0.0939102	0.13681	0.160172	0.192337	0.239326
0.00489044	0.058548	0.0952225	0.0203476	0.136864	0.247742	0.183189	0.00994873	0.0548782	0.0939102	0.13681	0.160164	0.192383	0.239311
0.00489044	0.0585556	0.0952148	0.0203476	0.136787	0.247726	0.183311	0.00994873	0.0548782	0.0939178	0.13681	0.160156	0.192444	0.239311
0.00488281	0.0585632	0.095253	0.0203323	0.13678	0.247787	0.183372	0.00994873	0.0548782	0.0939102	0.13681	0.160172	0.192482	0.239304
0.00489044	0.0585785	0.0952835	0.0203323	0.136787	0.247787	0.183418	0.00994873	0.0548782	0.0939026	0.13681	0.160179	0.19249	0.239296
0.00489807	0.0585861	0.0952835	0.0203476	0.136772	0.247726	0.183464	0.00994873	0.0548782	0.0939102	0.136818	0.160172	0.192497	0.239296
0.00489807	0.0585938	0.0952682	0.0203476	0.136757	0.247765	0.183533	0.0099411	0.0548782	0.0939026	0.136818	0.160156	0.192528	0.239296
0.00489807	0.0585785	0.0952301	0.0203552	0.136734	0.247803	0.183578	0.0099411	0.0548782	0.0938797	0.136826	0.160141	0.192551	0.239296
0.00489807	0.0585556	0.0951843	0.0203552	0.136711	0.247772	0.183586	0.00994873	0.0548706	0.0938644	0.136848	0.160149	0.192566	0.239296
0.00489807	0.058548	0.0951767	0.0203476	0.136673	0.24781	0.183578	0.00994873	0.0548782	0.0938568	0.136848	0.160164	0.192581	0.239296
0.00489044	0.0585556	0.0952454	0.0203323	0.136627	0.247902	0.183563	0.0099411	0.0548782	0.0938339	0.136848	0.160164	0.192627	0.239296
0.00489044	0.058548	0.0952835	0.0203323	0.136612	0.247948	0.183548	0.0099411	0.0548859	0.0938187	0.136848	0.160156	0.192642	0.239281
0.00489044	0.058548	0.0952682	0.0203323	0.136665	0.247993	0.183548	0.00994873	0.0548782	0.0938187	0.136848	0.160141	0.19265	0.239265
0.00489044	0.058548	0.0952301	0.0203476	0.136711	0.248108	0.183586	0.0099411	0.0548782	0.0938034	0.136833	0.160118	0.19265	0.23925
0.00489044	0.0585175	0.0952148	0.0203476	0.136726	0.248238	0.183609	0.0099411	0.0548859	0.0937805	0.136826	0.160118	0.19265	0.239227
0.00489044	0.0584946	0.0952072	0.0203323	0.136742	0.24839	0.183609	0.0099411	0.0548859	0.0937805	0.136818	0.160126	0.19265	0.23922
0.00489044	0.0584946	0.0952148	0.0203323	0.13678	0.248627	0.183632	0.0099411	0.0548782	0.0937881	0.13681	0.160118	0.192665	0.239227
0.00489044	0.0585098	0.0952301	0.0203476	0.136826	0.248878	0.183655	0.0099411	0.0548782	0.0937881	0.136818	0.160103	0.192673	0.239227
0.00489044	0.058548	0.0952148	0.0203552	0.136856	0.249161	0.183678	0.0099411	0.0548782	0.0937653	0.136818	0.160103	0.192673	0.239243
0.00489044	0.0585632	0.0952072	0.0203552	0.136871	0.249519	0.183701	0.00992584	0.0548782	0.09375	0.13681	0.16011	0.192673	0.23925
0.00489807	0.0585556	0.095253	0.0203323	0.136879	0.249809	0.183762	0.00992584	0.0548706	0.09375	0.136803	0.160103	0.192673	0.239265
0.00489807	0.058548	0.0952759	0.0203247	0.136902	0.249947	0.183792	0.0099411	0.0548706	0.0937653	0.136787	0.160095	0.192688	0.239258
0.00489807	0.0585556	0.0952606	0.0203247	0.136909	0.249992	0.183823	0.0099411	0.0548553	0.0937653	0.136787	0.16008	0.192726	0.239243
0.00489044	0.0585632	0.0952682	0.0203323	0.136871	0.249992	0.183838	0.0099411	0.0548477	0.0937576	0.136787	0.160095	0.192749	0.239212
0.00489044	0.0585556	0.0952988	0.0203323	0.136826	0.249992	0.183823	0.0099411	0.0548477	0.09375	0.136803	0.160103	0.192772	0.239174
0.00489044	0.058548	0.0952835	0.0203323	0.136818	0.249992	0.1838	0.00994873	0.0548477	0.09375	0.136803	0.160095	0.192787	0.239159
0.00489044	0.058548	0.095253	0.0203476	0.136848	0.249992	0.18383	0.0099411	0.0548477	0.09375	0.136787	0.16008	0.192795	0.239159
0.00489044	0.058548	0.0952454	0.0203476	0.136848	0.249992	0.183838	0.0099411	0.0548401	0.09375	0.136787	0.16008	0.192795	0.239166
0.00489044	0.058548	0.0952682	0.0203552	0.136833	0.249992	0.18383	0.0099411	0.0548401	0.09375	0.13678	0.160095	0.192787	0.239174
0.00489044	0.0585327	0.0952759	0.0203552	0.136826	0.249992	0.183853	0.0099411	0.0548477	0.09375	0.136772	0.160095	0.192772	0.239182
0.00489044	0.0585403	0.0952759	0.0203323	0.136818	0.249992	0.183891	0.0099411	0.0548477	0.09375	0.136765	0.16008	0.192741	0.239197
0.00489044	0.0585785	0.0952682	0.0203323	0.136818	0.249992	0.183884	0.00994873	0.0548477	0.09375	0.136765	0.16008	0.192726	0.239182
0.00489044	0.0585785	0.095253	0.0203476	0.136826	0.249992	0.183891	0.0099411	0.0548477	0.0937576	0.136765	0.160072	0.192711	0.239159
0.00489807	0.058548	0.0952606	0.0203552	0.136818	0.249992	0.183899	0.0099411	0.0548477	0.0937424	0.136742	0.160065	0.19268	0.239136
0.00489044	0.0585327	0.0952682	0.0203552	0.136787	0.249992	0.183876	0.0099411	0.0548477	0.0937347	0.136734	0.160065	0.192665	0.239136
0.00489044	0.0585403	0.0952301	0.0203552	0.136772	0.249992	0.183823	0.0099411	0.0548477	0.0937424	0.136726	0.160057	0.192665	0.239136
0.00489807	0.058548	0.0952301	0.0203476	0.136757	0.249992	0.183754	0.0099411	0.0548553	0.09375	0.136719	0.160042	0.19265	0.239151
0.00489807	0.0585632	0.0952606	0.0203247	0.136734	0.249992	0.183701	0.00994873	0.0548553	0.0937576	0.136719	0.160011	0.192635	0.239159
0.00489044	0.0585175	0.0952072	0.0203323	0.136719	0.249992	0.183678	0.00994873	0.0548553	0.0937653	0.136734	0.159996	0.192627	0.239182
0.00489044	0.0584641	0.0951614	0.0203323	0.136711	0.249992	0.183647	0.0099411	0.0548706	0.0937881	0.136757	0.159996	0.192612	0.239204
0.00489044	0.0585098	0.0952454	0.0203323	0.136688	0.249992	0.183617	0.0099411	0.0548706	0.0937958	0.136765	0.160004	0.192589	0.239204
0.00489807	0.0585785	0.0953064	0.0203323	0.136681	0.249992	0.183609	0.0099411	0.0548706	0.0938034	0.136757	0.160011	0.192574	0.239174
0.00489807	0.058548	0.0952606	0.0203476	0.136665	0.249992	0.183609	0.0099411	0.0548782	0.0938034	0.136742	0.159996	0.192543	0.239174
0.00489807	0.0585327	0.0952454	0.0203476	0.136635	0.249992	0.183617	0.00994873	0.0548859	0.0937958	0.136742	0.159973	0.192497	0.239197
0.00489807	0.0585861	0.0952606	0.0203476	0.136642	0.249992	0.183609	0.00994873	0.0548782	0.0937881	0.136765	0.159973	0.192467	0.239182
0.00489807	0.0586014	0.0952454	0.0203552	0.136658	0.249992	0.183601	0.0099411	0.0548859	0.0938034	0.136772	0.159966	0.192444	0.239159
0.00489807	0.0585632	0.095253	0.0203476	0.13662	0.249992	0.183632	0.00994873	0.0548859	0.0938339	0.13678	0.159927	0.192429	0.239159
0.00489807	0.0585632	0.0953064	0.0203323	0.136566	0.249992	0.183632	0.00994873	0.0548935	0.0938644	0.136772	0.159897	0.192421	0.239174
0.00489044	0.0585632	0.0953293	0.0203323	0.136566	0.249992	0.183556	0.00994873	0.0548935	0.0938797	0.136765	0.159882	0.192406	0.239182
0.00489807	0.0585632	0.0953064	0.0203323	0.136574	0.249992	0.183464	0.00994873	0.0548935	0.0938797	0.136772	0.159904	0.192406	0.239182
0.00489807	0.0585632	0.0952606	0.0203323	0.136574	0.249992	0.183418	0.00994873	0.0548935	0.0938644	0.13678	0.159904	0.192406	0.239197
0.00489807	0.0585556	0.0952301	0.0203476	0.136574	0.249992	0.183403	0.00994873	0.0548859	0.0938644	0.136772	0.159897	0.192421	0.239197
0.00489044	0.058548	0.0952301	0.0203476	0.13652	0.249992	0.183365	0.00994873	0.0548859	0.0938568	0.136742	0.159897	0.192421	0.239197
0.00489044	0.0585556	0.0952454	0.0203476	0.136345	0.249916	0.183296	0.00994873	0.0548935	0.0938416	0.136742	0.159904	0.192421	0.239182
0.00489044	0.0585556	0.095253	0.0203323	0.136139	0.249817	0.18322	0.0099411	0.0549011	0.0938339	0.136757	0.159897	0.192406	0.239159
0.00489807	0.0585556	0.0952606	0.0203476	0.136009	0.249779	0.183189	0.0099411	0.0548935	0.093811	0.136757	0.159874	0.192406	0.239159
0.00489807	0.0585861	0.095253	0.0203476	0.135902	0.249718	0.183189	0.0099411	0.0548935	0.0937958	0.136757	0.159866	0.192421	0.239159
0.00489044	0.0586014	0.0952225	0.0203323	0.135712	0.249573	0.183197	0.00994873	0.0549011	0.0937881	0.136757	0.159851	0.192429	0.239159
0.00489044	0.0586014	0.095253	0.0203247	0.135468	0.249382	0.183197	0.00994873	0.0549011	0.0937576	0.136765	0.159775	0.192429	0.239174
0.00489807	0.0586014	0.0952759	0.0203323	0.135292	0.249207	0.183197	0.0099411	0.0549011	0.0937347	0.136772	0.159615	0.192429	0.239204
0.00489807	0.0585632	0.0952606	0.0203323	0.135162	0.249084	0.183189	0.0099411	0.0549164	0.0937195	0.136772	0.15947	0.192429	0.239197
0.00489044	0.058548	0.095253	0.0203323	0.135071	0.248962	0.183189	0.00994873	0.0549164	0.0937119	0.136765	0.159431	0.192444	0.239174
0.00489044	0.058548	0.0952606	0.0203323	0.135048	0.248817	0.183167	0.00994873	0.0549164	0.0936966	0.136757	0.15937	0.192444	0.239159
0.00489044	0.058548	0.0952454	0.0203552	0.135101	0.248749	0.183128	0.0099411	0.0549316	0.093689	0.136757	0.159225	0.192444	0.239151
0.00489044	0.0585556	0.0952301	0.0203476	0.135139	0.248741	0.183144	0.0099411	0.0549393	0.0936661	0.136757	0.159142	0.192444	0.239136
0.00489807	0.0585632	0.0952606	0.0203323	0.135155	0.248718	0.183212	0.0099411	0.0549469	0.0936432	0.136742	0.159142	0.192444	0.239128
0.00489807	0.058548	0.0952682	0.0203476	0.135193	0.248703	0.18335	0.00994873	0.0549469	0.093605	0.136757	0.159142	0.192444	0.239113
0.00489807	0.0585327	0.095253	0.0203552	0.135223	0.248718	0.183548	0.00994873	0.0549469	0.0935745	0.136765	0.159126	0.192451	0.239136
0.00489807	0.0585403	0.0952682	0.0203552	0.135269	0.248672	0.183777	0.00994873	0.0549622	0.0935593	0.136787	0.159134	0.192467	0.239182
0.00489044	0.058548	0.0952835	0.0203323	0.135338	0.248589	0.184006	0.0099411	0.0549469	0.093544	0.136818	0.159142	0.192467	0.23922
0.00489044	0.058548	0.0952759	0.0203323	0.135384	0.248573	0.184227	0.0099411	0.0549469	0.0935211	0.136826	0.159134	0.192474	0.23925
0.00489044	0.0585556	0.0952454	0.0203476	0.135399	0.248589	0.18438	0.0099411	0.0549469	0.0935059	0.136818	0.159126	0.192482	0.239258
0.00489044	0.0585556	0.0952301	0.0203476	0.135445	0.248589	0.184433	0.0099411	0.0549469	0.0934982	0.136818	0.159103	0.19249	0.23925
0.00489044	0.0585556	0.095253	0.0203476	0.135521	0.248589	0.184464	0.0099411	0.0549393	0.0934906	0.136818	0.159103	0.192505	0.239243
0.00489044	0.0585556	0.0952682	0.0203323	0.135597	0.248596	0.184509	0.00994873	0.0549393	0.0934906	0.13681	0.159119	0.19252	0.239243
0.00489044	0.0585556	0.0952682	0.0203323	0.135651	0.248581	0.184532	0.0099411	0.0549393	0.0934753	0.136803	0.159134	0.192505	0.239227
0.00489044	0.0585785	0.0952606	0.0203323	0.135712	0.248573	0.184532	0.0099411	0.0549469	0.0934677	0.136787	0.159126	0.19249	0.239204
0.00489044	0.0585785	0.0952606	0.0203476	0.13578	0.248619	0.184555	0.00994873	0.0549469	0.0934677	0.136772	0.159088	0.192451	0.239197
0.00489807	0.0585403	0.0952606	0.0203476	0.135849	0.248688	0.184578	0.00994873	0.0549469	0.0934753	0.136757	0.159042	0.192429	0.239197
0.00489807	0.0585327	0.095253	0.0203476	0.135925	0.248734	0.184586	0.00994873	0.0549316	0.0934982	0.136742	0.159027	0.192421	0.239204
0.00489044	0.0585785	0.095253	0.0203476	0.135994	0.248703	0.184593	0.00994873	0.054924	0.0935669	0.136742	0.159035	0.192398	0.239197
0.00489044	0.0585785	0.0952606	0.0203323	0.136055	0.248688	0.184593	0.00994873	0.054924	0.0936432	0.136757	0.159035	0.192352	0.239204
0.00489807	0.0585327	0.0952606	0.0203323	0.136147	0.248734	0.184578	0.00994873	0.054924	0.0936661	0.136772	0.159027	0.192307	0.239212
0.00489044	0.0585098	0.0952606	0.0203323	0.136238	0.248772	0.184586	0.00994873	0.0549164	0.0936661	0.136734	0.159027	0.192291	0.239204
0.00489044	0.058548	0.0952606	0.0203476	0.136314	0.248749	0.184608	0.00994873	0.0549164	0.0936737	0.136673	0.159019	0.192276	0.239197
0.00489044	0.0585556	0.095253	0.0203552	0.136375	0.248688	0.184586	0.00994873	0.054924	0.0936737	0.136665	0.159004	0.192253	0.239197
0.00489807	0.0585785	0.095253	0.0203476	0.136429	0.248634	0.18457	0.00994873	0.0549316	0.0936737	0.136665	0.158997	0.192245	0.239182
0.00489807	0.0586243	0.0952606	0.0203476	0.136482	0.248619	0.18457	0.00994873	0.0549316	0.0936737	0.136665	0.158958	0.19223	0.239182
0.00489044	0.0586319	0.0952682	0.0203552	0.136528	0.248619	0.184578	0.00994873	0.0549316	0.0936661	0.136658	0.158943	0.1922	0.239212
0.00489044	0.0585632	0.0952606	0.0203552	0.136536	0.248589	0.184593	0.00994873	0.0549316	0.0936584	0.136658	0.158951	0.192192	0.239258
0.00489044	0.0585327	0.095253	0.0203552	0.136543	0.248535	0.184616	0.00994873	0.054924	0.0936584	0.136627	0.158981	0.192192	0.239273
0.00489807	0.0585556	0.0952454	0.0203476	0.136559	0.248528	0.184631	0.00994873	0.0549164	0.0936661	0.136627	0.158997	0.192192	0.239296
0.00489807	0.0585403	0.0952301	0.0203476	0.136566	0.24855	0.184662	0.0099411	0.0549164	0.0936661	0.136635	0.159019	0.1922	0.239311
0.00489807	0.0584869	0.0952301	0.0203323	0.136574	0.248558	0.184685	0.0099411	0.0549164	0.0936661	0.13662	0.159042	0.192207	0.239319
0.00489044	0.0584946	0.0952301	0.0203247	0.136559	0.248581	0.184685	0.00994873	0.0549164	0.0936737	0.136612	0.15905	0.19223	0.239326
0.00489044	0.0585327	0.0952225	0.0203323	0.136528	0.248619	0.184654	0.00994873	0.0549164	0.0936661	0.136612	0.15905	0.192245	0.239326
0.00489807	0.0585403	0.0952301	0.0203323	0.136513	0.248634	0.184631	0.00994873	0.0549164	0.0936584	0.136604	0.15905	0.192261	0.239304
0.00489807	0.0585403	0.0952606	0.0203323	0.136482	0.248627	0.184639	0.00994873	0.0549164	0.0936661	0.136574	0.159042	0.192245	0.239296
0.00489807	0.058548	0.0952606	0.0203476	0.136421	0.248558	0.184639	0.00994873	0.054924	0.0936661	0.136574	0.159035	0.192245	0.239304
0.00489807	0.0585403	0.0952454	0.0203476	0.136345	0.248497	0.184654	0.00994873	0.0549316	0.0936584	0.136574	0.159019	0.192284	0.239296
0.00489044	0.058548	0.0952454	0.0203476	0.136292	0.248459	0.184715	0.00994873	0.0549316	0.0936584	0.136581	0.158997	0.192322	0.239296
0.00489044	0.0585556	0.095253	0.0203476	0.13623	0.248444	0.184738	0.0099411	0.0549316	0.0936508	0.136589	0.158981	0.192345	0.239319
0.00489044	0.058548	0.0952606	0.0203552	0.136154	0.248398	0.184685	0.0099411	0.0549316	0.0936584	0.136581	0.158958	0.192352	0.239342
0.00489044	0.0585327	0.0952606	0.0203552	0.136093	0.248306	0.184669	0.00994873	0.0549393	0.0936584	0.136574	0.158943	0.192368	0.239357
0.00489044	0.0585403	0.0952606	0.0203476	0.136009	0.248215	0.184715	0.00994873	0.0549393	0.0936584	0.136581	0.158928	0.192383	0.239365
0.00489807	0.0585556	0.0952606	0.0203476	0.135948	0.248154	0.184731	0.00994873	0.0549393	0.0936584	0.136612	0.15892	0.192406	0.239365
0.00489807	0.058548	0.0952606	0.0203476	0.135895	0.24807	0.184708	0.00994873	0.0549469	0.0936584	0.136612	0.158897	0.192436	0.239365
0.00489807	0.0585327	0.0952682	0.0203323	0.135872	0.247971	0.1847	0.00994873	0.0549393	0.0936584	0.136581	0.158875	0.19252	0.239349
0.00489044	0.0585175	0.0952682	0.0203323	0.13588	0.24791	0.184708	0.00995636	0.0549393	0.0936661	0.136566	0.158875	0.192642	0.239326
0.00489044	0.0585175	0.095253	0.0203323	0.13588	0.247887	0.184731	0.00994873	0.0549469	0.0936661	0.136566	0.158859	0.192711	0.239319
0.00489807	0.0585403	0.0952606	0.0203476	0.135872	0.247864	0.184769	0.00994873	0.0549622	0.0936661	0.136566	0.158836	0.192673	0.239326
0.00489807	0.058548	0.0952682	0.0203323	0.135887	0.247871	0.184784	0.00994873	0.0549469	0.0936737	0.136566	0.158791	0.192642	0.239311
0.00489807	0.0585403	0.0952606	0.0203323	0.135941	0.247894	0.18483	0.00994873	0.0549393	0.0936737	0.136559	0.158752	0.192627	0.239296
0.00489044	0.0585327	0.0952759	0.0203476	0.135971	0.24791	0.18486	0.0099411	0.0549393	0.0936737	0.136543	0.158737	0.192596	0.239296
0.00489044	0.0585403	0.0952835	0.0203476	0.135986	0.247917	0.184814	0.00994873	0.0549393	0.0936661	0.136543	0.15873	0.192596	0.239311
0.00489044	0.058548	0.0952682	0.0203476	0.136009	0.247925	0.184761	0.00994873	0.0549393	0.0936661	0.136559	0.15873	0.192612	0.239342
0.00489807	0.058548	0.0952454	0.0203476	0.136055	0.247902	0.184753	0.0099411	0.0549393	0.093689	0.136566	0.15873	0.192581	0.239349
0.00489807	0.0585556	0.0952454	0.0203476	0.136116	0.247856	0.184753	0.0099411	0.0549316	0.0936966	0.136574	0.15873	0.192574	0.239349
0.00489807	0.0585632	0.095253	0.0203323	0.136154	0.247849	0.184731	0.0099411	0.054924	0.0936966	0.136574	0.15873	0.192612	0.239326
0.00489044	0.0585632	0.095253	0.0203323	0.136185	0.247841	0.184731	0.00994873	0.054924	0.0936966	0.136574	0.158714	0.192619	0.239326
0.00489044	0.0585556	0.0952301	0.0203323	0.136246	0.247826	0.184769	0.00994873	0.054924	0.0936966	0.136574	0.158707	0.192619	0.239342
0.00489044	0.058548	0.0952301	0.0203247	0.136314	0.247841	0.184784	0.00994873	0.054924	0.0936966	0.136581	0.158714	0.192619	0.239349
0.00489807	0.0585556	0.0952301	0.0203323	0.136337	0.247841	0.184784	0.00994873	0.054924	0.0936966	0.136604	0.158714	0.192612	0.239357
0.00489807	0.058548	0.095253	0.0203476	0.136368	0.247887	0.184784	0.00994873	0.054924	0.0937042	0.136612	0.158714	0.192596	0.239357
0.00489807	0.0585327	0.0952682	0.0203476	0.136421	0.247971	0.184784	0.00994873	0.054924	0.0937119	0.136612	0.158714	0.192596	0.239365
0.00489807	0.0585327	0.0952759	0.0203323	0.136475	0.24807	0.184784	0.00994873	0.0549164	0.0937119	0.136612	0.158699	0.192619	0.239372
0.00489044	0.0585327	0.0952606	0.0203323	0.136528	0.248306	0.184807	0.00994873	0.0549164	0.0937195	0.136612	0.158676	0.192596	0.239395
0.00489044	0.0585403	0.095253	0.0203323	0.136589	0.248749	0.18483	0.0099411	0.0549164	0.0937347	0.13662	0.158661	0.192574	0.239395
0.00489044	0.0585785	0.0952682	0.0203323	0.136627	0.249222	0.18483	0.00994873	0.0549164	0.0937347	0.136604	0.158676	0.192566	0.239395
0.00489044	0.0585938	0.0952682	0.0203247	0.136665	0.249504	0.184822	0.0099411	0.0549164	0.09375	0.136589	0.158691	0.192574	0.239372
0.00489807	0.0585861	0.095253	0.0203323	0.136734	0.249657	0.184837	0.0099411	0.0549164	0.0937653	0.136604	0.158691	0.192574	0.239357
0.00489807	0.0585785	0.0952606	0.0203323	0.136803	0.249771	0.184853	0.00994873	0.0549164	0.0937805	0.136612	0.158684	0.192574	0.239349
0.00489044	0.058548	0.0952682	0.0203476	0.136826	0.249825	0.184853	0.00994873	0.0549164	0.0937805	0.136604	0.158684	0.192581	0.239349
0.00489044	0.0585403	0.095253	0.0203476	0.136818	0.24984	0.184868	0.00994873	0.0549164	0.0937958	0.136589	0.158691	0.192581	0.239357
0.00489044	0.0585785	0.0952454	0.0203323	0.136803	0.249863	0.184906	0.00994873	0.0549164	0.0937958	0.136589	0.158707	0.192596	0.239372
0.00489044	0.0585861	0.0952606	0.0203247	0.136772	0.24987	0.184929	0.00994873	0.0548935	0.0937958	0.136589	0.15873	0.192619	0.239372
0.00489044	0.0585403	0.0952606	0.0203247	0.136734	0.24984	0.184967	0.00994873	0.0548935	0.0938034	0.136589	0.158745	0.192612	0.239372
0.00489044	0.0585327	0.0952301	0.0203476	0.136673	0.249817	0.185013	0.00994873	0.0549011	0.093811	0.136604	0.158752	0.192596	0.239403
0.00489044	0.0585403	0.0952454	0.0203629	0.136635	0.249817	0.185059	0.00994873	0.0549011	0.0938034	0.136612	0.158752	0.192612	0.23941
0.00489044	0.0585327	0.0952606	0.0203552	0.136642	0.249794	0.18512	0.00994873	0.0549011	0.0938034	0.13662	0.158752	0.192627	0.239403
0.00489044	0.0585556	0.095253	0.0203476	0.136635	0.249763	0.185165	0.00994873	0.0549011	0.0937958	0.136658	0.158775	0.192619	0.239372
0.00489044	0.0586014	0.095253	0.0203323	0.136627	0.249763	0.185181	0.00995636	0.0549164	0.0937424	0.136681	0.158775	0.192619	0.239357
0.00489044	0.0585861	0.095253	0.0203247	0.136665	0.249741	0.185226	0.00995636	0.054924	0.0937042	0.136673	0.15876	0.192635	0.239349
0.00489044	0.0585632	0.0952454	0.0203247	0.136711	0.249657	0.185257	0.00995636	0.054924	0.0937195	0.136658	0.158752	0.192635	0.239326
0.00489044	0.0585632	0.0952454	0.0203323	0.136711	0.249535	0.185242	0.00995636	0.0549164	0.0937347	0.136658	0.158737	0.192635	0.239311
0.00489044	0.0585632	0.0952759	0.0203476	0.136703	0.24926	0.185211	0.00995636	0.0549164	0.0937195	0.136658	0.158745	0.192635	0.239296
0.00489044	0.058548	0.0952759	0.0203476	0.136711	0.248871	0.185249	0.00995636	0.0549164	0.0937347	0.136642	0.158745	0.192635	0.239304
0.00489044	0.0585403	0.0952606	0.0203323	0.136711	0.248604	0.185295	0.00994873	0.054924	0.0937424	0.136635	0.15873	0.192619	0.239311
0.00489807	0.0585175	0.095253	0.0203476	0.136719	0.24852	0.185318	0.00994873	0.054924	0.09375	0.136635	0.158714	0.192596	0.239326
0.00489807	0.0585022	0.0952225	0.0203476	0.136742	0.248444	0.185364	0.00994873	0.054924	0.0937576	0.136635	0.158745	0.192596	0.239342
0.00489807	0.0585175	0.0952148	0.0203323	0.136765	0.24839	0.18544	0.00994873	0.054924	0.0937576	0.136635	0.158745	0.192635	0.239349
0.00489044	0.0585403	0.0952148	0.0203323	0.136772	0.24839	0.185486	0.00994873	0.054924	0.0937347	0.136635	0.15873	0.192719	0.239342
0.00489044	0.0585403	0.0952072	0.0203323	0.136818	0.24839	0.185532	0.00994873	0.0549164	0.0937119	0.136612	0.158745	0.192856	0.239319
0.00489044	0.058548	0.0952148	0.0203323	0.136879	0.248383	0.185585	0.00994873	0.0549164	0.0937195	0.136604	0.158791	0.19297	0.239304
0.00489044	0.0585403	0.0952301	0.0203323	0.136932	0.24839	0.185646	0.0099411	0.054924	0.0937195	0.136589	0.158821	0.193008	0.239296
0.00489044	0.0585327	0.0952301	0.0203323	0.136986	0.248428	0.185707	0.00994873	0.054924	0.0937195	0.136581	0.158852	0.192986	0.239281
0.00489807	0.0585403	0.0952301	0.0203323	0.137054	0.248489	0.185776	0.00994873	0.054924	0.0936966	0.136589	0.15889	0.193008	0.239273
0.00489044	0.0585556	0.0952225	0.0203323	0.137123	0.248589	0.185829	0.0099411	0.0549316	0.0936737	0.13662	0.158936	0.193031	0.239273
0.00489044	0.058548	0.0951538	0.0203476	0.137177	0.248642	0.185844	0.0099411	0.0549316	0.0936737	0.13662	0.158989	0.192986	0.239304
0.00489807	0.0585403	0.0951385	0.0203476	0.137207	0.24865	0.185837	0.00994873	0.0549316	0.0936737	0.136642	0.159035	0.192909	0.239326
0.00489807	0.0585403	0.0952606	0.0203323	0.13726	0.248634	0.185844	0.00994873	0.054924	0.0936508	0.136703	0.159065	0.192841	0.239349
0.00489044	0.058548	0.095314	0.0203323	0.137321	0.248619	0.185913	0.0099411	0.054924	0.0936356	0.136734	0.159088	0.192818	0.239365
0.00489807	0.0585403	0.0952301	0.0203476	0.137344	0.248596	0.185989	0.00994873	0.054924	0.0936127	0.136726	0.159134	0.19281	0.23941
0.00489044	0.0585403	0.0952148	0.0203629	0.137352	0.248589	0.18605	0.00994873	0.054924	0.093605	0.136719	0.159172	0.192795	0.239441
0.00489044	0.058548	0.0952301	0.0203552	0.13736	0.24855	0.186119	0.00994873	0.054924	0.0935898	0.136719	0.159218	0.192787	0.239449
0.00489807	0.0585556	0.0952072	0.0203476	0.13736	0.24855	0.186172	0.0099411	0.054924	0.0935898	0.136719	0.159264	0.19278	0.239449
0.00489807	0.0585403	0.0952225	0.0203476	0.137314	0.248604	0.186188	0.0099411	0.0549316	0.0935745	0.136734	0.159279	0.192787	0.239456
0.00489044	0.0585403	0.0952606	0.0203476	0.137268	0.248657	0.186264	0.00994873	0.0549316	0.0935669	0.136757	0.159286	0.192795	0.239449
0.00489044	0.058548	0.0952454	0.0203476	0.137222	0.248688	0.186325	0.00994873	0.0549316	0.0935669	0.136757	0.159309	0.192772	0.239426
0.00489044	0.0585327	0.095253	0.0203323	0.137192	0.248764	0.186317	0.00994873	0.0549393	0.0935669	0.136742	0.159309	0.192734	0.23941
0.00489044	0.0585175	0.0952682	0.0203323	0.137154	0.24884	0.186325	0.0099411	0.0549393	0.0935593	0.136757	0.159309	0.192719	0.23941
0.00489044	0.0585403	0.0952225	0.0203323	0.1371	0.248878	0.186386	0.00994873	0.0549316	0.0935516	0.136757	0.159317	0.192711	0.239418
0.00489044	0.058548	0.0951843	0.0203323	0.137047	0.248871	0.186394	0.00994873	0.0549393	0.0935593	0.136757	0.159325	0.192688	0.239426
0.00489044	0.058548	0.0952072	0.0203323	0.137032	0.248878	0.186333	0.0099411	0.0549393	0.093544	0.136765	0.159325	0.19265	0.239441
0.00489044	0.0585632	0.0952225	0.0203323	0.137032	0.248917	0.186317	0.0099411	0.0549393	0.0935211	0.136742	0.159317	0.192627	0.239456
0.00489044	0.0585632	0.095253	0.0203476	0.137016	0.24897	0.186317	0.0099411	0.0549393	0.0935059	0.136734	0.159325	0.192612	0.239464
0.00489044	0.0585556	0.0952759	0.0203552	0.136986	0.249046	0.186333	0.0099411	0.0549393	0.0934906	0.136726	0.15934	0.192619	0.239456
0.00489044	0.0585632	0.0952682	0.0203552	0.136948	0.249123	0.186378	0.0099411	0.0549393	0.0934601	0.136711	0.159348	0.192619	0.239441
0.00489044	0.0585556	0.0952759	0.0203323	0.136909	0.249184	0.186363	0.0099411	0.0549393	0.0934448	0.136673	0.159378	0.192627	0.239441
0.00489044	0.0585403	0.0952759	0.0203323	0.136902	0.249222	0.186279	0.00994873	0.0549393	0.0934296	0.136665	0.159424	0.192635	0.239426
0.00489044	0.058548	0.095253	0.0203476	0.136871	0.249191	0.186234	0.00994873	0.0549469	0.0934067	0.136665	0.159462	0.19265	0.239418
0.00489044	0.0585632	0.0952682	0.0203476	0.136818	0.24913	0.18618	0.0099411	0.0549469	0.0933914	0.136665	0.15947	0.19265	0.239418
0.00489044	0.058548	0.0953064	0.0203476	0.136772	0.249069	0.186096	0.00994873	0.0549622	0.0933914	0.136681	0.159462	0.192642	0.23941
0.00489044	0.0585403	0.095253	0.0203323	0.136742	0.248993	0.186073	0.00994873	0.0549622	0.0933762	0.136703	0.159477	0.19265	0.23941
0.00488281	0.0585785	0.0951996	0.0203323	0.136742	0.248924	0.186089	0.00994873	0.0549622	0.0933685	0.136688	0.159492	0.19265	0.239418
0.00488281	0.0585785	0.0952301	0.0203323	0.136803	0.248886	0.18605	0.00994873	0.0549698	0.0933685	0.136688	0.159515	0.192665	0.239441
0.00489044	0.0585556	0.0952454	0.0203323	0.136879	0.248848	0.186028	0.00994873	0.0549774	0.0933762	0.136703	0.159523	0.19268	0.239456
0.00489044	0.0585632	0.0952606	0.0203476	0.136917	0.248802	0.18605	0.00994873	0.0549698	0.0933762	0.136703	0.159554	0.192688	0.239464
0.00489807	0.0585632	0.0952835	0.0203476	0.136932	0.248802	0.18605	0.0099411	0.0549698	0.0933685	0.136711	0.159554	0.192688	0.239464
0.00489807	0.0585556	0.095253	0.0203323	0.136948	0.248833	0.186028	0.0099411	0.0549774	0.0933609	0.136726	0.159531	0.192688	0.239449
0.00489044	0.0585632	0.0952454	0.0203476	0.136925	0.248825	0.18602	0.0099411	0.0549774	0.0933609	0.136719	0.159515	0.192673	0.239426
0.00489044	0.0585938	0.0953217	0.0203323	0.136925	0.248795	0.185997	0.00995636	0.0549774	0.0933762	0.136719	0.159485	0.19265	0.239403
0.00489044	0.0585785	0.095314	0.0203247	0.136963	0.248825	0.185951	0.00994873	0.0549774	0.0933762	0.136734	0.159462	0.19265	0.239395
0.00489044	0.0585403	0.0951996	0.0203247	0.136978	0.248848	0.185928	0.00994873	0.0549774	0.0933762	0.136719	0.159439	0.19265	0.23938
0.00489044	0.0585327	0.0951996	0.0203323	0.136971	0.248833	0.185944	0.00994873	0.0549774	0.093399	0.136688	0.159416	0.192642	0.239372
0.00489044	0.0585403	0.0952682	0.0203476	0.136986	0.248802	0.185959	0.0099411	0.0549774	0.093399	0.136703	0.159378	0.192642	0.239357
0.00489807	0.058548	0.0952454	0.0203476	0.137016	0.248817	0.185944	0.00991058	0.0549774	0.093399	0.136711	0.159332	0.192635	0.239357
0.00489807	0.0585403	0.0952148	0.0203323	0.137016	0.248833	0.185905	0.00991058	0.0549774	0.0934143	0.136719	0.159309	0.19265	0.239372
0.00489807	0.0585403	0.0952759	0.0203323	0.137024	0.24884	0.185898	0.00992584	0.0549698	0.0934219	0.136734	0.159294	0.19268	0.239395
0.00489044	0.0585403	0.0953064	0.0203323	0.137024	0.248833	0.185898	0.0099411	0.0549698	0.0934448	0.136772	0.159294	0.19268	0.239395
0.00489044	0.058548	0.0952759	0.0203476	0.137024	0.248833	0.185905	0.00995636	0.0549774	0.0934601	0.136772	0.159294	0.192673	0.239365
0.00489044	0.058548	0.0952759	0.0203476	0.137024	0.248817	0.18589	0.00997162	0.0549698	0.0934525	0.136772	0.159286	0.192688	0.239349
0.00489044	0.058548	0.0952682	0.0203323	0.137016	0.248787	0.185806	0.00995636	0.0549698	0.0934219	0.13678	0.159286	0.192696	0.239326
0.00489044	0.0585632	0.0952454	0.0203323	0.136978	0.248749	0.18573	0.00992584	0.0549698	0.0934448	0.136803	0.159294	0.192673	0.239319
0.00489807	0.0585785	0.0952301	0.0203552	0.136925	0.248726	0.185692	0.00992584	0.0549698	0.0934448	0.136772	0.159286	0.192665	0.239311
0.00489807	0.0585785	0.0952454	0.0203552	0.136856	0.248695	0.185699	0.0099411	0.0549698	0.0933914	0.136742	0.159264	0.192665	0.239304
0.00489807	0.0585556	0.0952454	0.0203476	0.136757	0.248688	0.185699	0.0099411	0.0549698	0.0933685	0.136742	0.159248	0.192642	0.239304
0.00489044	0.0585556	0.0952454	0.0203323	0.136665	0.248657	0.185707	0.0099411	0.0549698	0.0934219	0.136742	0.159248	0.192619	0.239296
0.00489044	0.0585785	0.0952454	0.0203247	0.136581	0.248642	0.185715	0.00994873	0.0549698	0.0934525	0.136726	0.159241	0.192619	0.239296
0.00489807	0.0585632	0.0952454	0.0203247	0.136475	0.248634	0.185699	0.00994873	0.0549698	0.0934525	0.136726	0.159233	0.192642	0.239319
0.00489044	0.0585403	0.095253	0.0203323	0.136368	0.248604	0.185699	0.0099411	0.0549698	0.0934601	0.136742	0.159233	0.192665	0.239357
0.00489044	0.0585327	0.0952225	0.0203247	0.136269	0.248528	0.185715	0.0099411	0.0549469	0.0934677	0.136742	0.159241	0.192665	0.23938
0.00489807	0.0585556	0.0951996	0.0203247	0.136192	0.248474	0.185699	0.0099411	0.0549469	0.0934677	0.136757	0.159241	0.192665	0.239395
0.00489807	0.0585327	0.0952454	0.0203323	0.136131	0.248444	0.185654	0.0099411	0.0549698	0.0934753	0.136772	0.159248	0.192665	0.239395
0.00489044	0.0584946	0.0952835	0.0203476	0.13607	0.248428	0.185638	0.0099411	0.0549774	0.0934753	0.136772	0.159271	0.192673	0.23938
0.00489044	0.0585327	0.0952454	0.0203476	0.135979	0.248413	0.185616	0.0099411	0.0549698	0.0934677	0.136765	0.159279	0.192673	0.23938
0.00489807	0.0585785	0.0952072	0.0203476	0.135933	0.248436	0.185616	0.0099411	0.0549774	0.0934753	0.136772	0.159279	0.192665	0.239372
0.00489044	0.058548	0.095253	0.0203476	0.135925	0.248451	0.185646	0.0099411	0.0549774	0.0934906	0.136787	0.159286	0.192665	0.239372
0.00489044	0.0585022	0.0952682	0.0203476	0.135887	0.248451	0.185654	0.00994873	0.0549774	0.0934906	0.136787	0.159309	0.19268	0.239372
0.00489807	0.0584946	0.095253	0.0203323	0.135834	0.248451	0.185616	0.0099411	0.0549774	0.0935059	0.13678	0.159317	0.19268	0.239365
0.00489807	0.058548	0.0952148	0.0203323	0.135796	0.248451	0.1856	0.0099411	0.0549774	0.0935135	0.136787	0.159332	0.192642	0.239357
0.00489044	0.0585632	0.0951614	0.0203476	0.13578	0.248459	0.18557	0.0099411	0.0549774	0.0935135	0.13681	0.159348	0.192627	0.239365
0.00489044	0.0585327	0.0951691	0.0203476	0.13578	0.248474	0.185471	0.0099411	0.0549774	0.0935211	0.13681	0.159363	0.19265	0.239395
0.00489807	0.0585098	0.0952225	0.0203323	0.135765	0.248474	0.18541	0.0099411	0.054985	0.0935135	0.136803	0.159332	0.192673	0.23941
0.00489807	0.0585327	0.0952225	0.0203323	0.135757	0.248459	0.185402	0.0099411	0.0549774	0.0935059	0.136803	0.159309	0.192673	0.239418
0.00489044	0.0585327	0.0952225	0.0203476	0.135765	0.248474	0.185387	0.0099411	0.054985	0.0934982	0.136803	0.159325	0.192665	0.239441
0.00489044	0.0585403	0.0952835	0.0203476	0.135765	0.248489	0.185349	0.00994873	0.054985	0.0934982	0.136803	0.159363	0.19265	0.239449
0.00489044	0.0585785	0.0952835	0.0203476	0.135742	0.248482	0.185371	0.00994873	0.0549774	0.0934906	0.136803	0.159386	0.19265	0.239449
0.00489044	0.0585938	0.0952301	0.0203323	0.135704	0.248459	0.185425	0.0099411	0.0549774	0.0934906	0.13681	0.159386	0.192642	0.239456
0.00489807	0.0585556	0.0952225	0.0203323	0.135704	0.248444	0.185471	0.0099411	0.054985	0.0934753	0.136818	0.159386	0.192635	0.239487
0.00489044	0.0585403	0.0952454	0.0203323	0.135712	0.248405	0.185493	0.00994873	0.054985	0.0934677	0.13681	0.159386	0.192635	0.239494
0.00489044	0.058548	0.0952454	0.0203476	0.135712	0.248398	0.185501	0.00994873	0.0549774	0.0934906	0.136803	0.159378	0.19265	0.239502
0.00489044	0.0585556	0.095253	0.0203476	0.135704	0.248398	0.185593	0.00994873	0.0549774	0.0935211	0.136803	0.159378	0.192642	0.239494
0.00489807	0.0585556	0.0952606	0.0203476	0.135727	0.248375	0.185692	0.00994873	0.054985	0.0935593	0.136803	0.15937	0.192635	0.239494
0.00489044	0.0585632	0.095253	0.0203476	0.135735	0.248337	0.185715	0.0099411	0.0549927	0.0935898	0.13678	0.15937	0.192665	0.239487
0.00489044	0.0585556	0.0952606	0.0203476	0.135712	0.248383	0.185753	0.0099411	0.0550003	0.0936356	0.13678	0.159386	0.192665	0.239494
0.00489044	0.058548	0.0952682	0.0203323	0.135696	0.248497	0.185806	0.0099411	0.0550003	0.0936661	0.13678	0.159386	0.192612	0.239494
0.00489044	0.058548	0.095253	0.0203323	0.135689	0.248596	0.185829	0.0099411	0.0550003	0.0936737	0.136772	0.159348	0.192574	0.239494
0.00489044	0.0585556	0.0952148	0.0203476	0.135658	0.248672	0.185837	0.0099411	0.0549927	0.0936966	0.13678	0.159325	0.19252	0.239502
0.00489044	0.0585632	0.0952148	0.0203476	0.135643	0.248726	0.185905	0.0099411	0.0549927	0.0936966	0.13678	0.159317	0.192375	0.239502
0.00489044	0.0585632	0.0952454	0.0203323	0.135635	0.248734	0.185959	0.0099411	0.0549927	0.093689	0.136765	0.159309	0.192253	0.239494
0.00489044	0.0585556	0.0952606	0.0203476	0.135612	0.248734	0.185944	0.0099411	0.054985	0.0936966	0.136742	0.159294	0.19223	0.239471
0.00489807	0.058548	0.0952454	0.0203476	0.13559	0.248749	0.185928	0.0099411	0.0549774	0.0936966	0.136757	0.159294	0.192207	0.239471
0.00489044	0.058548	0.0952301	0.0203247	0.13559	0.248772	0.18589	0.00994873	0.0549698	0.0936966	0.136765	0.159271	0.192192	0.239471
0.00489044	0.0585556	0.0952454	0.0203247	0.135628	0.248764	0.185783	0.00994873	0.0549698	0.0936966	0.136765	0.159248	0.192207	0.239464
0.00489807	0.058548	0.095253	0.0203476	0.135658	0.248749	0.185661	0.0099411	0.0549698	0.0937042	0.136742	0.159271	0.192223	0.239464
0.00489807	0.0585403	0.0952606	0.0203323	0.135681	0.248764	0.18557	0.0099411	0.0549698	0.0936966	0.136726	0.159286	0.1922	0.239471
0.00489807	0.0585403	0.0952759	0.0203323	0.135689	0.248741	0.185493	0.00994873	0.0549698	0.0936966	0.136734	0.159279	0.192223	0.239494
0.00489807	0.058548	0.0952454	0.0203323	0.135712	0.248703	0.18541	0.00994873	0.054985	0.0937042	0.136742	0.159271	0.192245	0.23951
0.00489044	0.058548	0.0952148	0.0203476	0.135742	0.248695	0.185349	0.0099411	0.054985	0.0936966	0.136742	0.159264	0.192253	0.239517
0.00489044	0.0585556	0.0952454	0.0203323	0.13578	0.248718	0.185265	0.0099411	0.054985	0.0936737	0.136742	0.159264	0.192253	0.239525
0.00489044	0.0585556	0.0952682	0.0203323	0.135834	0.248703	0.185173	0.0099411	0.054985	0.0936966	0.136742	0.159264	0.192276	0.23954
0.00489044	0.0585632	0.0952606	0.0203476	0.135872	0.248703	0.185074	0.00992584	0.054985	0.0937119	0.136742	0.159279	0.192299	0.23954
0.00489044	0.0585632	0.0952454	0.0203476	0.13588	0.248726	0.184975	0.00992584	0.0549774	0.0937042	0.136734	0.159279	0.192329	0.239517
0.00489044	0.0585785	0.0952225	0.0203323	0.135857	0.248718	0.184875	0.00992584	0.0549774	0.0936966	0.136742	0.159286	0.192337	0.239502
0.00489044	0.0585632	0.0952301	0.0203247	0.135872	0.248695	0.184814	0.00992584	0.0549774	0.0937042	0.136757	0.159294	0.192345	0.239502
0.00489044	0.058548	0.0952454	0.0203247	0.13591	0.248718	0.184761	0.0099411	0.0549698	0.0937119	0.136734	0.159317	0.192368	0.23951
0.00489044	0.0585327	0.095253	0.0203323	0.135956	0.248688	0.184715	0.0099411	0.0549622	0.0937195	0.136726	0.159325	0.192368	0.239525
0.00489044	0.0585327	0.0952454	0.0203476	0.135994	0.248589	0.184669	0.00992584	0.0549698	0.0937347	0.136742	0.159325	0.192368	0.23954
0.00489044	0.058548	0.0952301	0.0203476	0.136024	0.24855	0.184624	0.00992584	0.0549698	0.0937347	0.136765	0.159325	0.19239	0.23954
0.00489807	0.0585556	0.095253	0.0203323	0.136047	0.248604	0.184586	0.00992584	0.0549698	0.09375	0.136765	0.159325	0.192398	0.239555
0.00489044	0.058548	0.0952682	0.0203323	0.13607	0.248634	0.184578	0.0099411	0.0549698	0.0937653	0.136772	0.159317	0.192398	0.239571
0.00489044	0.058548	0.095253	0.0203476	0.13607	0.248688	0.184593	0.0099411	0.0549698	0.0937805	0.136787	0.159317	0.192429	0.239586
0.00489807	0.0585556	0.0952454	0.0203476	0.136032	0.248848	0.184616	0.0099411	0.0549622	0.0937805	0.13681	0.159317	0.192444	0.239594
0.00489044	0.0585556	0.0952454	0.0203323	0.135994	0.248993	0.184616	0.0099411	0.0549469	0.0938034	0.136826	0.159294	0.192467	0.239616
0.00489044	0.0585556	0.0952072	0.0203323	0.135979	0.249069	0.184616	0.0099411	0.0549469	0.093811	0.136848	0.159271	0.19249	0.239624
0.00489044	0.0585556	0.0951767	0.0203476	0.135956	0.249222	0.184616	0.0099411	0.0549469	0.093811	0.136848	0.159279	0.19249	0.239609
0.00489044	0.0585556	0.0952454	0.0203476	0.13591	0.249413	0.184639	0.0099411	0.0549469	0.0938187	0.136833	0.159294	0.192505	0.239609
0.00489044	0.0585556	0.0952988	0.0203476	0.135857	0.249466	0.184662	0.00994873	0.0549393	0.0938339	0.136848	0.159279	0.192551	0.239609
0.00489044	0.058548	0.0952759	0.0203476	0.135803	0.249413	0.1847	0.00994873	0.0549393	0.0938492	0.136833	0.159264	0.192589	0.239594
0.00489807	0.058548	0.0952301	0.0203476	0.135757	0.249405	0.184731	0.00994873	0.0549393	0.0938644	0.136818	0.159248	0.192589	0.239571
0.00489807	0.058548	0.0952148	0.0203476	0.135712	0.249435	0.184753	0.0099411	0.0549393	0.0938797	0.13681	0.159248	0.192596	0.239563
0.00489044	0.0585403	0.0952301	0.0203323	0.135651	0.249428	0.184776	0.0099411	0.0549316	0.0938797	0.136818	0.159241	0.192619	0.239571
0.00489807	0.058548	0.0952682	0.0203323	0.135612	0.249367	0.184814	0.0099411	0.0549316	0.0938873	0.136818	0.159241	0.192627	0.239586
0.00489807	0.058548	0.0952759	0.0203247	0.135582	0.24929	0.184822	0.0099411	0.0549316	0.0938873	0.136833	0.159248	0.192635	0.239586
0.00489044	0.0585556	0.095253	0.0203247	0.135521	0.249222	0.184776	0.00994873	0.0549316	0.0938873	0.136848	0.159241	0.192642	0.239586
0.00489044	0.0585785	0.095253	0.0203323	0.135468	0.249138	0.184753	0.00994873	0.0549316	0.0938873	0.136833	0.159233	0.192665	0.239594
0.00489044	0.0585861	0.0952606	0.0203476	0.135406	0.249046	0.184715	0.0099411	0.0549393	0.093895	0.136848	0.159233	0.192696	0.239609
0.00489044	0.0585861	0.095253	0.0203476	0.135323	0.248947	0.184654	0.0099411	0.0549316	0.093895	0.136864	0.159241	0.192734	0.239616
0.00489807	0.0585938	0.0952454	0.0203476	0.135262	0.248871	0.184662	0.00994873	0.0549316	0.0939026	0.136856	0.159241	0.192741	0.239624
0.00489807	0.0585938	0.095253	0.0203323	0.135223	0.248779	0.184799	0.00994873	0.0549316	0.0939102	0.136848	0.159264	0.192764	0.239647
0.00489807	0.0585785	0.0952606	0.0203323	0.135178	0.248726	0.184914	0.00994873	0.0549316	0.0939178	0.136833	0.159279	0.19278	0.239647
0.00489044	0.0585632	0.0952988	0.0203323	0.135109	0.248718	0.184952	0.00994873	0.0549316	0.0939331	0.136848	0.159279	0.19278	0.239639
0.00489044	0.0585556	0.0952835	0.0203476	0.135033	0.248695	0.184959	0.00994873	0.054924	0.0939484	0.136833	0.159294	0.19278	0.239639
0.00489807	0.0585556	0.0952454	0.0203323	0.134972	0.24865	0.184883	0.00994873	0.054924	0.0939484	0.136826	0.159332	0.192764	0.239624
0.00489807	0.058548	0.0952148	0.0203247	0.134903	0.248596	0.184715	0.00994873	0.054924	0.0939407	0.136826	0.15934	0.192741	0.239639
0.00489044	0.058548	0.095253	0.0203323	0.134819	0.248505	0.18457	0.00994873	0.0549316	0.0939407	0.136826	0.15934	0.192726	0.239639
0.00489044	0.0585556	0.095253	0.0203323	0.134758	0.248398	0.184525	0.00994873	0.0549316	0.0939484	0.136818	0.15934	0.192726	0.239647
0.00489044	0.0585556	0.0952225	0.0203323	0.134712	0.248344	0.184517	0.00994873	0.054924	0.0939484	0.13681	0.159325	0.192719	0.239662
0.00489044	0.0585632	0.0952148	0.0203323	0.134666	0.248306	0.184494	0.00994873	0.054924	0.0939484	0.13681	0.159309	0.192726	0.23967
0.00489807	0.0585632	0.095253	0.0203323	0.134636	0.24823	0.184486	0.00994873	0.0549316	0.0939484	0.13681	0.159309	0.192734	0.23967
0.00489044	0.0585632	0.0952682	0.0203247	0.134583	0.248161	0.184509	0.0099411	0.054924	0.0939484	0.136803	0.159309	0.192734	0.23967
0.00489044	0.0585632	0.0952454	0.0203323	0.134491	0.248169	0.18454	0.00994873	0.0549164	0.0939407	0.136803	0.159294	0.192726	0.2397
0.00489044	0.0585632	0.0952225	0.0203323	0.134415	0.248169	0.18457	0.00994873	0.0549164	0.0939407	0.136787	0.159309	0.192719	0.239731
0.00489044	0.0585632	0.0952301	0.0203476	0.134392	0.248138	0.184578	0.00994873	0.0549164	0.0939407	0.136787	0.159325	0.192711	0.239738
0.00489044	0.0585632	0.0952301	0.0203476	0.134438	0.248131	0.184593	0.00994873	0.0549164	0.0939484	0.136803	0.159325	0.19268	0.239746
0.00489044	0.0585556	0.0952225	0.0203476	0.134621	0.248138	0.184593	0.00994873	0.054924	0.0939484	0.136803	0.159325	0.192665	0.239746
0.00489044	0.0585556	0.0952148	0.0203323	0.134872	0.248161	0.184586	0.0099411	0.0549316	0.0939407	0.136787	0.159325	0.192627	0.239746
0.00489044	0.0585785	0.0952148	0.0203476	0.135063	0.248199	0.184578	0.00994873	0.0549316	0.0939331	0.136803	0.159325	0.192596	0.239761
0.00489044	0.0585785	0.0952301	0.0203476	0.135139	0.24823	0.18457	0.00994873	0.0549316	0.0939331	0.136803	0.159332	0.192581	0.239761
0.00489044	0.0585632	0.0952301	0.0203476	0.135178	0.248207	0.184563	0.00994873	0.0549316	0.0939407	0.136803	0.159332	0.192528	0.239746
0.00489044	0.0585632	0.0952454	0.0203476	0.135193	0.248199	0.184578	0.00994873	0.0549316	0.0939407	0.136787	0.159325	0.192467	0.239738
0.00489044	0.0585632	0.095253	0.0203323	0.135162	0.248215	0.184624	0.00994873	0.0549393	0.0939407	0.13678	0.159309	0.192436	0.239746
0.00489044	0.0585632	0.0952606	0.0203323	0.135147	0.248238	0.184715	0.00994873	0.0549469	0.0939407	0.136765	0.159317	0.192406	0.239731
0.00489044	0.0585556	0.0952606	0.0203476	0.135147	0.24823	0.184814	0.00994873	0.0549469	0.0939331	0.136765	0.159317	0.192368	0.2397
0.00489807	0.0585632	0.0952759	0.0203476	0.135117	0.24823	0.184883	0.00994873	0.0549393	0.0939178	0.136765	0.159309	0.192307	0.2397
0.00489044	0.0585785	0.0952835	0.0203323	0.135048	0.248253	0.184883	0.00994873	0.0549393	0.0939407	0.136765	0.159309	0.192276	0.239708
0.00489044	0.0585632	0.0952759	0.0203323	0.134895	0.248253	0.18486	0.0099411	0.0549393	0.0939484	0.136765	0.159294	0.192261	0.239731
0.00489044	0.0585556	0.0952759	0.0203323	0.134605	0.24823	0.184807	0.0099411	0.0549393	0.0939484	0.136757	0.159286	0.192253	0.239738
0.00489044	0.0585556	0.0952835	0.0203323	0.134239	0.248207	0.184738	0.0099411	0.0549393	0.0939484	0.136757	0.159294	0.19223	0.239716
0.00489044	0.058548	0.0952835	0.0203323	0.133957	0.248192	0.184677	0.0099411	0.0549393	0.093956	0.136765	0.159309	0.192207	0.2397
0.00489044	0.058548	0.0952759	0.0203323	0.133835	0.248169	0.184631	0.0099411	0.0549469	0.0939636	0.136765	0.159325	0.19223	0.239693
0.00489044	0.0585556	0.0952682	0.0203476	0.133797	0.248169	0.184608	0.0099411	0.0549469	0.0939636	0.136765	0.159386	0.19223	0.239685
0.00489807	0.0585632	0.0952606	0.0203552	0.133736	0.248169	0.184586	0.0099411	0.0549622	0.0939865	0.136757	0.15947	0.192223	0.23967
0.00489044	0.0585861	0.0952606	0.0203476	0.13369	0.248184	0.18457	0.00994873	0.0549469	0.0939865	0.136757	0.159531	0.192238	0.239662
0.00489044	0.0585861	0.0952682	0.0203323	0.13369	0.248192	0.184563	0.00994873	0.0549469	0.0939789	0.136757	0.159607	0.192261	0.239662
0.00489044	0.0585403	0.0952682	0.0203476	0.13369	0.248154	0.184532	0.0099411	0.0549469	0.0939789	0.136757	0.159668	0.192207	0.239662
0.00489044	0.0585022	0.095253	0.0203476	0.133644	0.248085	0.184486	0.00994873	0.0549622	0.0939789	0.136757	0.159706	0.192139	0.239655
0.00489044	0.0585327	0.0952454	0.0203323	0.133629	0.248047	0.184441	0.00994873	0.0549622	0.0939789	0.136757	0.159729	0.192101	0.239655
0.00489807	0.0585632	0.095253	0.0203323	0.133652	0.248062	0.184418	0.0099411	0.0549622	0.0939636	0.136765	0.159767	0.192093	0.239662
0.00489807	0.0585556	0.095253	0.0203476	0.133736	0.248093	0.184418	0.0099411	0.0549622	0.0939789	0.136765	0.159782	0.192078	0.23967
0.00489044	0.0585403	0.0952606	0.0203476	0.133858	0.248116	0.184395	0.0099411	0.0549622	0.0939789	0.13678	0.159798	0.192047	0.23967
0.00489044	0.0585022	0.0952682	0.0203476	0.133972	0.248161	0.18438	0.0099411	0.0549622	0.0939636	0.13678	0.159813	0.192017	0.239685
0.00489044	0.0585022	0.0952682	0.0203323	0.134048	0.248184	0.184349	0.0099411	0.0549622	0.0939789	0.13678	0.159828	0.192009	0.239685
0.00489044	0.0585632	0.0952606	0.0203323	0.134102	0.248169	0.184326	0.0099411	0.0549469	0.0939941	0.136787	0.159866	0.191994	0.239662
0.00489044	0.0585938	0.0952606	0.0203323	0.13414	0.248146	0.184311	0.0099411	0.0549469	0.0939865	0.136803	0.159912	0.191963	0.239655
0.00489807	0.0585632	0.0952301	0.0203323	0.134178	0.248131	0.184265	0.0099411	0.0549469	0.0939789	0.136787	0.15995	0.191963	0.23967
0.00489807	0.058609	0.0952148	0.0203323	0.134193	0.248108	0.184196	0.00994873	0.0549393	0.0939789	0.136787	0.159973	0.191986	0.239662
0.00489044	0.0586319	0.0952301	0.0203476	0.134186	0.248093	0.184174	0.0099411	0.0549316	0.0939865	0.13681	0.160004	0.191956	0.239647
0.00489044	0.0585175	0.0952225	0.0203476	0.134171	0.248062	0.184166	0.0099411	0.0549393	0.0939865	0.13681	0.160011	0.191933	0.239647
0.00489807	0.0584564	0.0951843	0.0203323	0.134193	0.247993	0.184135	0.00994873	0.0549469	0.0939789	0.136787	0.160004	0.191917	0.239647
0.00489807	0.0585556	0.0952225	0.0203323	0.134239	0.247894	0.184135	0.00994873	0.0549469	0.093956	0.136787	0.159973	0.191902	0.239639
0.00489807	0.0586243	0.0952682	0.0203476	0.134277	0.247849	0.184166	0.00994873	0.0549469	0.0939636	0.136803	0.15995	0.191887	0.239624
0.00489807	0.0585632	0.0952606	0.0203476	0.1343	0.247849	0.184151	0.00994873	0.0549469	0.093956	0.136803	0.159904	0.191902	0.239624
0.00489807	0.058548	0.095253	0.0203476	0.134338	0.247841	0.184166	0.0099411	0.0549393	0.0939102	0.13681	0.159874	0.19194	0.239647
0.00489044	0.0585785	0.095253	0.0203323	0.134377	0.24781	0.184181	0.0099411	0.0549469	0.0938187	0.136803	0.159866	0.191956	0.239655
0.00489044	0.0585556	0.0952301	0.0203323	0.134445	0.247787	0.184196	0.00994873	0.0549469	0.0937195	0.136803	0.159866	0.191963	0.239647
0.00489044	0.0585327	0.0952682	0.0203323	0.134537	0.247742	0.184341	0.00994873	0.0549393	0.0936584	0.13681	0.159874	0.191933	0.239639
0.00489044	0.058548	0.095314	0.0203476	0.134621	0.247696	0.184685	0.00994873	0.0549393	0.0936203	0.136803	0.159904	0.191795	0.239616
0.00489807	0.0585785	0.0952759	0.0203323	0.134674	0.247742	0.18502	0.00994873	0.0549469	0.0936203	0.136803	0.15992	0.191597	0.239609
0.00489807	0.0585785	0.0952682	0.0203323	0.13472	0.247787	0.185211	0.00994873	0.0549622	0.0936432	0.136833	0.15992	0.191376	0.239601
0.00489044	0.0585556	0.095314	0.0203476	0.134766	0.247742	0.185265	0.0099411	0.0549622	0.0936432	0.136856	0.159927	0.191208	0.239594
0.00489044	0.0585632	0.0953064	0.0203476	0.134781	0.247726	0.185242	0.0099411	0.0549622	0.0936432	0.136848	0.159935	0.191116	0.239586
0.00489044	0.0585556	0.0952606	0.0203476	0.134789	0.247765	0.185219	0.0099411	0.0549698	0.0936432	0.136848	0.159927	0.191101	0.239571
0.00489044	0.0585403	0.0952454	0.0203552	0.134811	0.247795	0.185265	0.0099411	0.0549698	0.0936356	0.136864	0.159927	0.191071	0.239586
0.00489044	0.0585175	0.0952682	0.0203476	0.134819	0.24781	0.185272	0.0099411	0.0549622	0.0936356	0.136856	0.159935	0.19104	0.239594
0.00488281	0.0585327	0.0952759	0.0203476	0.134789	0.247849	0.185204	0.0099411	0.0549698	0.0936432	0.136856	0.159958	0.191025	0.239601
0.00489044	0.0585403	0.0952606	0.0203476	0.134773	0.247871	0.185143	0.0099411	0.0549774	0.0936508	0.136864	0.159973	0.191017	0.239601
0.00489044	0.058548	0.0952072	0.0203476	0.134766	0.24794	0.18512	0.00994873	0.0549774	0.0936661	0.136864	0.159996	0.190987	0.239594
0.00489044	0.0585403	0.0952072	0.0203323	0.134766	0.247993	0.185081	0.00994873	0.0549698	0.0936661	0.136856	0.159996	0.190956	0.239609
0.00489044	0.0585175	0.0952301	0.0203476	0.134766	0.247948	0.185066	0.00994873	0.0549698	0.0936584	0.136856	0.160004	0.190918	0.239616
0.00489044	0.0585327	0.0952454	0.0203476	0.134781	0.247871	0.185066	0.00994873	0.0549622	0.0936508	0.136864	0.160004	0.190918	0.239601
0.00489044	0.058548	0.0952454	0.0203323	0.134804	0.247841	0.185081	0.0099411	0.0549622	0.0936508	0.136864	0.159973	0.190933	0.239586
0.00489044	0.0585556	0.0952606	0.0203476	0.134819	0.247849	0.185112	0.0099411	0.0549698	0.0936661	0.136864	0.159935	0.190956	0.239594
0.00489044	0.0585556	0.0952682	0.0203552	0.134834	0.24791	0.185104	0.0099411	0.0549774	0.0936737	0.136864	0.159935	0.190964	0.239594
0.00489044	0.0585632	0.0952606	0.0203552	0.13488	0.247986	0.185074	0.0099411	0.0549622	0.0936584	0.136856	0.159935	0.190964	0.239571
0.00489261	0.0585525	0.0952553	0.0204885	0.135972	0.246937	0.183703	0.00999464	0.0548465	0.093913	0.13665	0.159572	0.192537	0.239607

## Sheet: Sensor 2
6.8incan	80	128.8	28	188	345	262	21.2flour	115	198	288	336	408	514
Aux_DC Rate:32Hz	Aux_DC Rate:32Hz	Aux_DC Rate:32Hz	Aux_DC Rate:32Hz	Aux_DC Rate:32Hz	Aux_DC Rate:32Hz	Aux_DC Rate:32Hz	Aux_DC Rate:32Hz	Aux_DC Rate:32Hz	Aux_DC Rate:32Hz	Aux_DC Rate:32Hz	Aux_DC Rate:32Hz	Aux_DC Rate:32Hz	Aux_DC Rate:32Hz
0.00431061	0.0523453	0.0853882	0.0182114	0.123024	0.221474	0.168274	0.00898743	0.0502319	0.0865707	0.125679	0.145576	0.175667	0.221153
0.00431061	0.0523453	0.0854416	0.018219	0.123383	0.220825	0.167427	0.00894928	0.0502548	0.0861053	0.125336	0.146423	0.176483	0.221573
0.00431061	0.05233	0.0854645	0.018219	0.12339	0.220734	0.16745	0.00896454	0.0502548	0.0860977	0.125359	0.146423	0.176506	0.221573
0.00431061	0.05233	0.0853958	0.018219	0.123436	0.220596	0.167473	0.00897217	0.0502548	0.0860901	0.125359	0.146416	0.176506	0.221596
0.00431061	0.05233	0.0853348	0.0182114	0.123474	0.220261	0.167503	0.0089798	0.0502472	0.0860901	0.125343	0.146416	0.176498	0.221649
0.00431061	0.0523529	0.0853729	0.0182114	0.123489	0.219818	0.167496	0.0089798	0.0502472	0.0860977	0.125366	0.146416	0.176498	0.221672
0.00431061	0.0523529	0.085434	0.0182114	0.123512	0.219505	0.167473	0.00897217	0.0502472	0.0860825	0.125374	0.146423	0.176498	0.221642
0.00431061	0.05233	0.0853958	0.0182114	0.12355	0.219376	0.167458	0.0089798	0.0502472	0.0860748	0.125366	0.146446	0.176498	0.221611
0.00431061	0.05233	0.0853653	0.0182114	0.123558	0.219376	0.167343	0.0089798	0.0502319	0.0860825	0.125366	0.146446	0.176483	0.221611
0.00431061	0.0523453	0.0853882	0.0182114	0.12355	0.219406	0.167046	0.0089798	0.0502243	0.0860748	0.125374	0.146439	0.176476	0.221603
0.00431061	0.0523453	0.0853577	0.018219	0.123535	0.219429	0.166771	0.0089798	0.0502319	0.0860672	0.125381	0.146423	0.176468	0.221603
0.00431061	0.0523453	0.0852966	0.0182114	0.123535	0.21946	0.166656	0.0089798	0.0502319	0.0860672	0.125381	0.146408	0.176476	0.221603
0.00431061	0.05233	0.0853119	0.0182114	0.12355	0.219482	0.166611	0.0089798	0.0502243	0.0860672	0.125366	0.146416	0.176453	0.221596
0.00431061	0.0523224	0.0854111	0.018219	0.123573	0.219505	0.166557	0.0089798	0.0502319	0.0860519	0.125366	0.146423	0.17643	0.221581
0.00432587	0.0523224	0.0854874	0.018219	0.123596	0.219597	0.166527	0.0089798	0.0502319	0.0860519	0.125366	0.146416	0.176437	0.221619
0.00431061	0.05233	0.0854645	0.0182114	0.123604	0.219727	0.166519	0.0089798	0.0502243	0.0860519	0.125366	0.146408	0.17646	0.221657
0.00430298	0.0523453	0.0854187	0.018219	0.123604	0.219727	0.166519	0.0089798	0.0502319	0.0860443	0.125366	0.146416	0.176437	0.221657
0.00431061	0.0523453	0.0854034	0.0182343	0.123573	0.21965	0.166557	0.0089798	0.0502319	0.0860367	0.125374	0.146408	0.176414	0.221649
0.00431061	0.0523453	0.0854111	0.0182343	0.123558	0.219666	0.166565	0.0089798	0.0502472	0.0860367	0.125374	0.1464	0.176414	0.221664
0.00431061	0.0523605	0.085434	0.018219	0.123566	0.219742	0.166557	0.0089798	0.0502319	0.0860367	0.125374	0.146408	0.176422	0.221664
0.00430298	0.0523529	0.085434	0.018219	0.123581	0.219788	0.166557	0.0089798	0.0502319	0.0860367	0.125343	0.146408	0.176414	0.221664
0.00431061	0.0523148	0.0854034	0.018219	0.123596	0.219849	0.166519	0.00897217	0.0502472	0.0860291	0.125328	0.1464	0.176376	0.221687
0.00431061	0.0523148	0.0854034	0.018219	0.123611	0.21994	0.166428	0.0089798	0.0502472	0.0860367	0.125305	0.146393	0.176361	0.221687
0.00431061	0.0523453	0.0854034	0.018219	0.123611	0.219955	0.166336	0.0089798	0.0502472	0.0860367	0.125282	0.146393	0.176376	0.221695
0.00431061	0.0523605	0.0853653	0.0182114	0.123604	0.219894	0.166275	0.0089798	0.0502472	0.0860367	0.125267	0.14637	0.176399	0.221687
0.00431061	0.0523605	0.08535	0.018219	0.123619	0.219841	0.166206	0.00897217	0.0502548	0.0860367	0.125237	0.146355	0.176407	0.221672
0.00431061	0.0523758	0.0853729	0.018219	0.123619	0.219818	0.16613	0.0089798	0.0502548	0.0860443	0.125206	0.146355	0.176399	0.221687
0.00431061	0.0523758	0.0854034	0.018219	0.123604	0.219833	0.166069	0.0089798	0.0502625	0.0860443	0.125168	0.146362	0.176384	0.221695
0.00431061	0.0523529	0.0854034	0.018219	0.123611	0.219864	0.165993	0.0089798	0.0502625	0.0860367	0.125145	0.146362	0.176376	0.221687
0.00431061	0.0523148	0.0854034	0.018219	0.123619	0.219933	0.165939	0.00898743	0.0502701	0.0860367	0.125122	0.146355	0.176369	0.221657
0.00431061	0.0522995	0.0854034	0.018219	0.123581	0.219971	0.165909	0.00898743	0.0502701	0.0860367	0.125084	0.146347	0.176369	0.221657
0.00431061	0.0523071	0.0854034	0.018219	0.123558	0.220009	0.165878	0.0089798	0.0502701	0.0860367	0.125061	0.146347	0.176369	0.221672
0.00431061	0.05233	0.0854034	0.018219	0.123573	0.220062	0.165863	0.00898743	0.0502625	0.0860367	0.125038	0.146347	0.176369	0.221664
0.00431061	0.0523453	0.0854034	0.018219	0.123581	0.220146	0.165848	0.00898743	0.0502701	0.0860443	0.125023	0.146362	0.176361	0.221664
0.00431061	0.0523071	0.0853958	0.0182114	0.123581	0.22023	0.165833	0.00898743	0.0502701	0.0860443	0.125	0.14637	0.176353	0.221657
0.00431061	0.0522766	0.0853958	0.0182114	0.123611	0.220329	0.165787	0.00898743	0.0502701	0.0860367	0.124977	0.14637	0.176338	0.221657
0.00431061	0.0522842	0.0853958	0.0182114	0.123619	0.220444	0.165733	0.00898743	0.0502625	0.0860367	0.124969	0.146362	0.176331	0.221687
0.00431061	0.0523071	0.0853882	0.0182114	0.123634	0.22052	0.16568	0.00898743	0.0502625	0.0860291	0.124947	0.146378	0.176353	0.22171
0.00431061	0.0523224	0.0853958	0.0182114	0.123657	0.220566	0.165627	0.00898743	0.0502701	0.0860291	0.124931	0.146408	0.176384	0.221718
0.00430298	0.0523453	0.0854034	0.018219	0.123657	0.220734	0.165588	0.00898743	0.0502625	0.0860214	0.124924	0.146408	0.176407	0.22171
0.00431061	0.0523224	0.0854034	0.018219	0.123619	0.221062	0.165543	0.00899506	0.0502625	0.0860062	0.124924	0.1464	0.176407	0.221718
0.00431061	0.0522842	0.0853882	0.0182114	0.123604	0.221382	0.165497	0.00899506	0.0502625	0.0859985	0.124916	0.1464	0.176407	0.221725
0.00431061	0.052269	0.0853958	0.0182114	0.123611	0.221649	0.165443	0.00899506	0.0502625	0.0859909	0.124924	0.1464	0.176407	0.221725
0.00431061	0.05233	0.0854111	0.0182114	0.123619	0.221947	0.165359	0.00899506	0.0502625	0.0859909	0.124931	0.146408	0.176384	0.221748
0.00431061	0.0523987	0.0854034	0.0182114	0.123627	0.222214	0.165291	0.00899506	0.0502625	0.0859909	0.124939	0.146408	0.176399	0.221756
0.00431061	0.0524063	0.0853729	0.018219	0.123657	0.222382	0.165253	0.00899506	0.0502548	0.0859909	0.124947	0.146408	0.176414	0.221756
0.00431061	0.0523605	0.0853653	0.0182114	0.123657	0.222481	0.165215	0.00899506	0.0502548	0.0859909	0.124962	0.146408	0.176414	0.221771
0.00431061	0.0523148	0.0853729	0.0182114	0.123657	0.222572	0.165138	0.00901031	0.0502548	0.0859909	0.124939	0.1464	0.176407	0.221794
0.00431061	0.0523071	0.0853958	0.0182114	0.12365	0.222588	0.165092	0.00901031	0.0502625	0.0859833	0.124931	0.146393	0.176384	0.221786
0.00431061	0.0523148	0.0854111	0.0182114	0.12365	0.222572	0.165077	0.00901031	0.0502548	0.0859833	0.124939	0.146378	0.176399	0.221786
0.00431061	0.0523071	0.0854111	0.0182114	0.123634	0.222572	0.165047	0.00901031	0.0502548	0.0859909	0.124924	0.14637	0.176414	0.221786
0.00431061	0.0522995	0.0853958	0.0182114	0.12365	0.222549	0.165009	0.00901031	0.0502548	0.0859909	0.124901	0.14637	0.17643	0.221794
0.00432587	0.0523224	0.0853653	0.018219	0.123665	0.222519	0.164986	0.00901031	0.0502548	0.0859985	0.124901	0.146378	0.176422	0.221809
0.00432587	0.05233	0.0853577	0.0182114	0.123703	0.222458	0.164932	0.00901031	0.0502472	0.0859985	0.124901	0.146378	0.176407	0.221817
0.00431061	0.0523224	0.0853577	0.0182037	0.123703	0.22242	0.164848	0.00901031	0.0502319	0.0860062	0.124886	0.146378	0.176399	0.221794
0.00431061	0.0523148	0.0853653	0.0182037	0.12368	0.222397	0.164772	0.00901031	0.0502319	0.0860214	0.124878	0.146393	0.176384	0.221756
0.00431061	0.05233	0.0853882	0.0182037	0.123665	0.222427	0.164719	0.00901031	0.0502319	0.0860367	0.12487	0.1464	0.176399	0.221741
0.00431061	0.0523529	0.0853882	0.0182114	0.123657	0.222443	0.164658	0.00901031	0.0502472	0.0860291	0.124855	0.14637	0.176422	0.22171
0.00431061	0.0523529	0.0854034	0.0182114	0.123665	0.222481	0.164589	0.00901794	0.0502319	0.0860291	0.124847	0.146362	0.17646	0.221687
0.00431061	0.0523453	0.0854111	0.0182114	0.123672	0.222542	0.164558	0.00901794	0.0502319	0.0860367	0.124847	0.146362	0.176476	0.221672
0.00431061	0.05233	0.0854034	0.0182114	0.123672	0.222549	0.164551	0.00901794	0.0502472	0.0860443	0.124832	0.146347	0.176483	0.221657
0.00431061	0.05233	0.0853882	0.0182114	0.123627	0.222504	0.164528	0.00901794	0.0502472	0.0860519	0.124825	0.146324	0.176468	0.221649
0.00431061	0.0523224	0.0853958	0.018219	0.123596	0.22245	0.164505	0.00901794	0.0502472	0.0860672	0.124825	0.146324	0.176476	0.221649
0.00431061	0.05233	0.0853958	0.0182114	0.123604	0.222435	0.164482	0.00901794	0.0502319	0.0860672	0.124817	0.146324	0.176506	0.221664
0.00431061	0.05233	0.0853882	0.0182114	0.123611	0.222435	0.164482	0.00902557	0.0502319	0.0860748	0.124825	0.146317	0.176537	0.221687
0.00431061	0.0523529	0.0854111	0.0182114	0.123581	0.222443	0.164505	0.00902557	0.0502319	0.0860825	0.124825	0.146324	0.176552	0.221703
0.00430298	0.0523605	0.0854416	0.0182114	0.123573	0.222458	0.164513	0.00901794	0.0502472	0.0860901	0.124825	0.146317	0.176529	0.221718
0.00430298	0.0523529	0.0854111	0.018219	0.123573	0.222458	0.164513	0.00901794	0.0502472	0.0860825	0.124832	0.146317	0.176521	0.221718
0.00431061	0.0523453	0.0854034	0.018219	0.123558	0.22245	0.164528	0.00902557	0.0502472	0.0860901	0.124825	0.146317	0.176514	0.221725
0.00431061	0.0523605	0.0854034	0.018219	0.123528	0.222443	0.164551	0.00902557	0.0502472	0.0860977	0.124817	0.146324	0.176537	0.221741
0.00431061	0.0523529	0.0853729	0.018219	0.123528	0.22245	0.16452	0.00902557	0.0502472	0.0861206	0.124802	0.146339	0.176567	0.221756
0.00431061	0.0523453	0.0853653	0.018219	0.123566	0.222473	0.164497	0.00902557	0.0502472	0.0861359	0.124794	0.146347	0.176582	0.221771
0.00431061	0.0523529	0.0853958	0.018219	0.123604	0.222519	0.164505	0.00902557	0.0502472	0.0861435	0.124771	0.146347	0.176575	0.221794
0.00431061	0.0523605	0.0853958	0.018219	0.123627	0.222542	0.164513	0.00902557	0.0502472	0.0861664	0.124748	0.146339	0.176559	0.221802
0.00431061	0.0523453	0.0853729	0.018219	0.123619	0.222549	0.164505	0.00902557	0.0502548	0.086174	0.124748	0.146339	0.176567	0.221809
0.00431061	0.0523453	0.0853653	0.0182114	0.123604	0.222572	0.164513	0.00902557	0.0502548	0.0861816	0.124748	0.146355	0.176582	0.221825
0.00431061	0.0523529	0.0853653	0.0182114	0.123604	0.222595	0.164513	0.00902557	0.0502548	0.0861969	0.124741	0.14637	0.176598	0.221848
0.00431061	0.05233	0.0853882	0.0182114	0.123604	0.22258	0.164497	0.00902557	0.0502548	0.0862045	0.124741	0.14637	0.176582	0.221848
0.00431061	0.0523224	0.0854111	0.0182114	0.123596	0.222542	0.164505	0.00901794	0.0502625	0.0862274	0.124741	0.14637	0.176575	0.221855
0.00431061	0.05233	0.085434	0.0182114	0.123573	0.222542	0.164551	0.00901794	0.0502701	0.086235	0.124741	0.146378	0.176559	0.221886
0.00431061	0.0523529	0.085434	0.0182114	0.123566	0.222572	0.164589	0.00901794	0.0502701	0.0862427	0.124725	0.146393	0.176529	0.221901
0.00431061	0.0523529	0.0854111	0.0182114	0.123573	0.222595	0.164589	0.00901794	0.0502701	0.0862656	0.124718	0.146378	0.176537	0.221916
0.00431061	0.0523529	0.0853958	0.0182114	0.123596	0.222672	0.164604	0.00902557	0.0502701	0.0862732	0.124702	0.14637	0.176559	0.221939
0.00431061	0.05233	0.0853882	0.0182037	0.123604	0.22274	0.164627	0.00902557	0.0502701	0.0862808	0.124695	0.14637	0.176575	0.221947
0.00431061	0.0523224	0.0853882	0.0182114	0.123596	0.222771	0.164619	0.00902557	0.0502701	0.0862885	0.124702	0.146393	0.176567	0.221954
0.00431061	0.0523224	0.0853729	0.018219	0.123604	0.222778	0.164619	0.00901794	0.0502701	0.0862961	0.124718	0.1464	0.176559	0.221954
0.00431061	0.0523529	0.0853729	0.018219	0.123611	0.222839	0.164673	0.00901794	0.0502701	0.0863113	0.124718	0.1464	0.176575	0.22197
0.00431061	0.0523529	0.0853729	0.0182114	0.123596	0.222878	0.164696	0.00901794	0.0502625	0.086319	0.124718	0.1464	0.176613	0.221985
0.00430298	0.05233	0.0853729	0.0182114	0.123596	0.222839	0.164658	0.00902557	0.0502701	0.086319	0.124718	0.146408	0.17662	0.221985
0.00431061	0.0523453	0.0853882	0.018219	0.123604	0.222771	0.164658	0.00902557	0.0502777	0.086319	0.124718	0.146416	0.176605	0.221985
0.00430298	0.0523529	0.0853958	0.0182114	0.123573	0.222717	0.164688	0.00902557	0.0502777	0.0863266	0.124733	0.146416	0.176598	0.221992
0.00430298	0.0523682	0.0853882	0.0182037	0.123535	0.222664	0.164688	0.00902557	0.0502777	0.0863266	0.124741	0.146416	0.176605	0.221985
0.00431061	0.0523682	0.0853958	0.0182037	0.123535	0.222649	0.164696	0.00902557	0.0502777	0.0863342	0.124748	0.146423	0.176582	0.221985
0.00431061	0.0523605	0.0854034	0.0182037	0.123528	0.222687	0.164719	0.00902557	0.0502777	0.0863419	0.124756	0.146416	0.176559	0.22197
0.00431061	0.05233	0.0854034	0.0182114	0.123512	0.222717	0.164742	0.00902557	0.0502853	0.0863419	0.124779	0.146408	0.176575	0.221962
0.00431061	0.0523529	0.0853882	0.0182114	0.12352	0.222694	0.164772	0.00902557	0.0502777	0.0863342	0.124786	0.146393	0.176605	0.221962
0.00431061	0.0523682	0.0853653	0.0182114	0.123535	0.222679	0.16481	0.00902557	0.0502701	0.0863419	0.124794	0.146378	0.176613	0.221985
0.00431061	0.0523529	0.0853424	0.018219	0.123512	0.222687	0.164841	0.00902557	0.0502701	0.0863419	0.124817	0.14637	0.176643	0.221992
0.00431061	0.05233	0.0853195	0.018219	0.123474	0.222725	0.164856	0.00901794	0.0502701	0.0863342	0.124825	0.146362	0.176651	0.221992
0.00431061	0.05233	0.0853577	0.0182114	0.123451	0.22274	0.164848	0.00902557	0.0502777	0.0863342	0.12484	0.146355	0.176628	0.221985
0.00430298	0.05233	0.0854111	0.0182114	0.123421	0.22274	0.164833	0.00902557	0.0502701	0.0863342	0.124855	0.146339	0.176643	0.221985
0.00431061	0.0523148	0.0853958	0.018219	0.123405	0.222763	0.164803	0.00902557	0.0502701	0.0863266	0.124878	0.146324	0.176674	0.22197
0.00431061	0.0523224	0.0853424	0.0182114	0.12339	0.222778	0.164795	0.00902557	0.0502701	0.086319	0.124893	0.146339	0.176682	0.22197
0.00431061	0.0523453	0.0853348	0.018219	0.123405	0.222763	0.164795	0.00902557	0.0502701	0.086319	0.124939	0.146347	0.176666	0.221962
0.00431061	0.0523529	0.0853348	0.0182343	0.123421	0.22274	0.164833	0.0090332	0.0502701	0.086319	0.124969	0.146339	0.176674	0.221954
0.00431061	0.0523529	0.0852966	0.018219	0.123428	0.222748	0.164848	0.00902557	0.0502777	0.086319	0.124985	0.146339	0.176674	0.221954
0.00431061	0.0523453	0.0853348	0.0182114	0.123436	0.22274	0.164871	0.00901794	0.0502701	0.086319	0.125	0.146355	0.176674	0.221954
0.00431061	0.0523224	0.0854568	0.018219	0.123428	0.222733	0.164932	0.00901794	0.0502701	0.086319	0.125038	0.146347	0.176697	0.221947
0.00431061	0.0523224	0.0855179	0.018219	0.123421	0.222771	0.164963	0.0090332	0.0502701	0.086319	0.125069	0.146362	0.176704	0.221931
0.00430298	0.0523224	0.0854721	0.0182114	0.123383	0.222794	0.164993	0.00902557	0.0502701	0.0863266	0.125084	0.14637	0.176704	0.221916
0.00430298	0.0523224	0.085434	0.0182114	0.123375	0.222771	0.165039	0.00901794	0.0502777	0.0863266	0.125092	0.14637	0.176704	0.221909
0.00430298	0.05233	0.0853958	0.0182037	0.12339	0.222717	0.1651	0.00902557	0.0502853	0.086319	0.125092	0.14637	0.176712	0.221901
0.00431061	0.0523529	0.0853653	0.0182037	0.12339	0.222694	0.165154	0.0090332	0.0502853	0.086319	0.125114	0.146378	0.17672	0.221886
0.00431061	0.05233	0.0853577	0.0182114	0.123375	0.222702	0.165215	0.00902557	0.0502777	0.086319	0.12513	0.14637	0.176704	0.221848
0.00431061	0.0523071	0.0853729	0.0182114	0.123413	0.222717	0.165298	0.00902557	0.0502853	0.086319	0.12513	0.146347	0.176704	0.221825
0.00431061	0.0523224	0.0854187	0.0182037	0.123436	0.22274	0.165352	0.00902557	0.0503006	0.086319	0.12513	0.146339	0.17672	0.22184
0.00431061	0.0523529	0.0854416	0.0181961	0.123436	0.22274	0.165405	0.00902557	0.0503006	0.0863113	0.125168	0.146339	0.17672	0.22184
0.00431061	0.0523453	0.0854111	0.0182037	0.123459	0.222702	0.165459	0.00902557	0.0502853	0.0863113	0.125183	0.146317	0.176712	0.221825
0.00430298	0.0523453	0.0853729	0.0182037	0.123505	0.222649	0.165489	0.00902557	0.0502853	0.086319	0.125206	0.146317	0.176727	0.221809
0.00431061	0.0523453	0.0853653	0.0182114	0.123482	0.222603	0.165504	0.00902557	0.0502701	0.086319	0.125229	0.146301	0.176727	0.221802
0.00432587	0.05233	0.0853424	0.018219	0.123466	0.222534	0.165565	0.00902557	0.0502625	0.086319	0.125259	0.146278	0.176743	0.221802
0.00431061	0.0523453	0.0853729	0.018219	0.123466	0.222473	0.165604	0.00902557	0.0502625	0.086319	0.125267	0.146271	0.176773	0.221794
0.00430298	0.0523529	0.0854187	0.018219	0.123466	0.222443	0.165642	0.00902557	0.0502625	0.0863113	0.125282	0.146263	0.176811	0.221786
0.00431061	0.0523529	0.0854111	0.0182343	0.123474	0.22242	0.165695	0.00901794	0.0502548	0.0862885	0.125313	0.146255	0.176819	0.221786
0.00431061	0.0523453	0.0853958	0.018219	0.123482	0.222389	0.165749	0.00902557	0.0502548	0.0862808	0.125336	0.146248	0.176849	0.221786
0.00431061	0.0523453	0.0854111	0.0182037	0.123459	0.22245	0.165779	0.00902557	0.0502548	0.0862808	0.125359	0.146217	0.176903	0.221794
0.00431061	0.0523453	0.0854034	0.0182037	0.123436	0.222534	0.16581	0.00902557	0.0502548	0.0862808	0.125359	0.146179	0.176987	0.221809
0.00431061	0.0523453	0.0853882	0.0182114	0.123459	0.222534	0.165848	0.00902557	0.0502548	0.0862808	0.125381	0.146172	0.177116	0.221809
0.00431061	0.0523605	0.0853729	0.0182114	0.123482	0.222534	0.165878	0.00902557	0.0502548	0.0862885	0.12542	0.146179	0.177238	0.221794
0.00431061	0.0523453	0.0853653	0.0182037	0.123482	0.222588	0.165894	0.0090332	0.0502548	0.0862961	0.12542	0.146179	0.177261	0.221802
0.00431061	0.0523453	0.0854034	0.0182037	0.123489	0.22258	0.165924	0.00902557	0.0502548	0.0862885	0.125389	0.146179	0.177261	0.221817
0.00431061	0.0523529	0.0854034	0.0182114	0.123482	0.222488	0.165939	0.00902557	0.0502548	0.0862885	0.125374	0.146179	0.177269	0.221809
0.00430298	0.0523529	0.0853348	0.0182114	0.123466	0.22242	0.165962	0.00902557	0.0502548	0.0862732	0.125366	0.146172	0.177284	0.221786
0.00430298	0.0523453	0.0853729	0.018219	0.123459	0.222374	0.16597	0.00902557	0.0502472	0.0862732	0.125343	0.146164	0.177299	0.221786
0.00431061	0.0523605	0.0854568	0.018219	0.123474	0.222374	0.16597	0.00902557	0.0502548	0.0862732	0.125328	0.146164	0.177307	0.221786
0.00431061	0.0523682	0.0853882	0.018219	0.123489	0.22245	0.16597	0.00902557	0.0502472	0.0862732	0.12532	0.146164	0.177307	0.221771
0.00431061	0.0523605	0.08535	0.0182114	0.123505	0.222572	0.165962	0.00902557	0.0502472	0.0862732	0.125313	0.146164	0.177299	0.221764
0.00431061	0.0523605	0.0854492	0.018219	0.123512	0.222603	0.16597	0.00902557	0.0502472	0.0862732	0.12529	0.146164	0.177307	0.221786
0.00431061	0.0523529	0.0854416	0.018219	0.123535	0.222618	0.165985	0.00902557	0.0502548	0.0862503	0.12529	0.146164	0.177315	0.221794
0.00431061	0.0523224	0.08535	0.0182037	0.123558	0.222649	0.165977	0.00902557	0.0502472	0.0862274	0.12529	0.146164	0.177315	0.221794
0.00432587	0.05233	0.0853729	0.0182037	0.123558	0.222664	0.165962	0.00902557	0.0502472	0.0862274	0.12529	0.146164	0.17733	0.221786
0.00432587	0.0523605	0.0854111	0.0182114	0.123558	0.222626	0.165977	0.00901794	0.0502548	0.0862274	0.125282	0.146156	0.177338	0.221786
0.00431061	0.0523605	0.0853958	0.018219	0.123566	0.222626	0.166008	0.00901794	0.0502625	0.0862198	0.125267	0.146164	0.177345	0.221794
0.00431061	0.0523453	0.0854034	0.0182037	0.123573	0.222649	0.166054	0.00902557	0.0502625	0.0862274	0.125259	0.146172	0.177353	0.221809
0.00431061	0.0523148	0.0854034	0.0182037	0.123581	0.222626	0.166115	0.00902557	0.0502625	0.0862274	0.125267	0.146156	0.177353	0.221817
0.00431061	0.052269	0.0854111	0.0182114	0.123596	0.222549	0.166153	0.00902557	0.0502548	0.086235	0.125275	0.146133	0.177353	0.221817
0.00431061	0.0522842	0.0854492	0.0182114	0.123573	0.222519	0.16613	0.00902557	0.0502548	0.0862503	0.125275	0.146133	0.177345	0.221825
0.00430298	0.0523529	0.085434	0.0182114	0.123566	0.222496	0.166084	0.00901794	0.0502625	0.0862656	0.125275	0.146133	0.177345	0.22184
0.00431061	0.0523453	0.0853577	0.0182114	0.123573	0.222443	0.166008	0.00901794	0.0502548	0.0862656	0.125267	0.146133	0.177338	0.22184
0.00431061	0.0523071	0.0853653	0.0182343	0.123566	0.222397	0.165833	0.00901794	0.0502548	0.0862732	0.125267	0.146149	0.17733	0.221848
0.00430298	0.0523148	0.0853958	0.0182419	0.12355	0.222435	0.16568	0.00902557	0.0502548	0.0862808	0.125267	0.146149	0.177315	0.221848
0.00431061	0.0523148	0.0853958	0.018219	0.123558	0.222473	0.165596	0.00901794	0.0502548	0.0862885	0.125244	0.146133	0.177307	0.221848
0.00432587	0.0523071	0.0853958	0.018219	0.123573	0.222404	0.165543	0.00902557	0.0502548	0.0862808	0.125221	0.146126	0.177299	0.221855
0.00431061	0.0523148	0.0853729	0.018219	0.123558	0.222298	0.165504	0.00902557	0.0502472	0.0862885	0.125214	0.146126	0.177299	0.22187
0.00431061	0.05233	0.0853653	0.018219	0.123535	0.22226	0.165535	0.00901794	0.0502319	0.0862885	0.125221	0.146118	0.177307	0.221886
0.00431061	0.0523224	0.0853958	0.018219	0.123535	0.222237	0.165573	0.00901794	0.0502319	0.0862808	0.125214	0.146111	0.177299	0.221855
0.00431061	0.0523148	0.0854111	0.018219	0.123535	0.222145	0.165573	0.00902557	0.0502319	0.0862885	0.125206	0.146111	0.177292	0.22184
0.00431061	0.0523224	0.0854111	0.018219	0.12352	0.222031	0.165535	0.00901794	0.0502243	0.0863113	0.125206	0.146111	0.177269	0.221848
0.00431061	0.05233	0.0854416	0.0182114	0.123512	0.22197	0.165565	0.00901794	0.0502243	0.0863113	0.125206	0.146103	0.177254	0.221863
0.00431061	0.0523529	0.0854034	0.0182114	0.123505	0.221962	0.165672	0.00901794	0.0502167	0.0863113	0.125206	0.146103	0.177254	0.22187
0.00431061	0.0523682	0.0853577	0.0182037	0.123489	0.221931	0.165749	0.00901794	0.0502167	0.0863266	0.125206	0.146103	0.177269	0.221863
0.00431061	0.0523605	0.0853882	0.0182037	0.123489	0.221825	0.165787	0.00901794	0.0502167	0.086319	0.125206	0.14608	0.177261	0.22187
0.00431061	0.0523529	0.0854111	0.0182114	0.123512	0.221756	0.165916	0.00901794	0.0502167	0.0863113	0.125206	0.14608	0.177238	0.221901
0.00430298	0.0523529	0.0853882	0.018219	0.123528	0.221756	0.166107	0.00901794	0.0502167	0.0863113	0.125206	0.146095	0.177246	0.221939
0.00431061	0.0523529	0.0853958	0.0182114	0.12355	0.221786	0.166222	0.00901794	0.0502167	0.0863113	0.125221	0.146095	0.177269	0.221962
0.00431061	0.0523529	0.0854111	0.0182114	0.123573	0.221794	0.166222	0.00901794	0.0502243	0.0863113	0.125237	0.14608	0.177269	0.221954
0.00431061	0.0523529	0.0854034	0.0182114	0.123573	0.221825	0.166138	0.00901794	0.0502167	0.0863113	0.125244	0.146072	0.177261	0.221954
0.00431061	0.0523605	0.0854111	0.0182114	0.123558	0.22187	0.166023	0.00901031	0.0502167	0.0863113	0.125259	0.146065	0.177284	0.221947
0.00431061	0.0523529	0.0854187	0.0182114	0.123535	0.221909	0.165993	0.00901031	0.0502167	0.086319	0.125244	0.146057	0.177284	0.221939
0.00431061	0.0523453	0.0854034	0.018219	0.123528	0.221931	0.166061	0.00901031	0.0502167	0.0863266	0.125237	0.146034	0.177284	0.221954
0.00430298	0.05233	0.0853882	0.018219	0.123528	0.221916	0.166077	0.00901031	0.0502167	0.0863266	0.125221	0.146034	0.177292	0.221962
0.00431061	0.0523224	0.0854034	0.018219	0.123535	0.22187	0.166054	0.00901031	0.050209	0.0863266	0.125229	0.146057	0.177315	0.221954
0.00431061	0.05233	0.0854034	0.0182114	0.12355	0.221863	0.166054	0.00901031	0.050209	0.0863419	0.125237	0.146065	0.177338	0.221939
0.00431061	0.0523605	0.0854034	0.0182114	0.123558	0.221855	0.166077	0.00901031	0.0502167	0.0863876	0.125244	0.146072	0.177338	0.221947
0.00431061	0.0523682	0.0854111	0.018219	0.123566	0.221741	0.166115	0.00901031	0.050209	0.0864639	0.125244	0.146065	0.177353	0.221962
0.00431061	0.05233	0.0854111	0.018219	0.123566	0.221611	0.166168	0.00899506	0.0502014	0.086525	0.125267	0.146072	0.177361	0.221962
0.00431061	0.0523224	0.0853958	0.0182114	0.123566	0.221611	0.166222	0.00899506	0.0502014	0.0865555	0.12529	0.146095	0.177345	0.221939
0.00431061	0.0523224	0.0853958	0.0182114	0.123558	0.221642	0.166283	0.00899506	0.050209	0.0865555	0.12532	0.146103	0.177345	0.221901
0.00431061	0.0523224	0.0853882	0.0182114	0.123535	0.221642	0.166382	0.00901031	0.050209	0.0865631	0.12532	0.146103	0.177345	0.221901
0.00431061	0.05233	0.0853882	0.0182114	0.123558	0.221703	0.166451	0.00901031	0.0502014	0.0865555	0.125328	0.146095	0.17733	0.221909
0.00431061	0.0523605	0.0853958	0.0182114	0.123581	0.221786	0.16642	0.00901031	0.0502014	0.0865402	0.125343	0.14608	0.177315	0.221916
0.00431061	0.0523605	0.0853958	0.018219	0.123581	0.221794	0.166374	0.00899506	0.0502014	0.0865631	0.125366	0.14608	0.17733	0.221916
0.00431061	0.0523529	0.0854034	0.0182114	0.123573	0.221794	0.166359	0.00899506	0.0502014	0.0865707	0.125359	0.146095	0.177315	0.221909
0.00431061	0.0523758	0.0854111	0.0182037	0.123604	0.221848	0.166313	0.00899506	0.0502014	0.0865631	0.125366	0.146095	0.177307	0.221901
0.00431061	0.0523758	0.0854034	0.0182114	0.123611	0.221886	0.16626	0.00899506	0.0501862	0.0865631	0.125374	0.146103	0.177315	0.221901
0.00431061	0.0523605	0.0854034	0.018219	0.123596	0.221863	0.166191	0.00899506	0.0501862	0.0865784	0.125389	0.146103	0.177315	0.221916
0.00431061	0.0523529	0.0854111	0.0182114	0.123604	0.221802	0.166122	0.00899506	0.0501862	0.0865784	0.125389	0.146095	0.177315	0.221931
0.00431061	0.0523529	0.0854111	0.0182114	0.123581	0.22171	0.166092	0.00899506	0.0501862	0.0865707	0.125404	0.14608	0.177315	0.221931
0.00431061	0.0523453	0.0854111	0.018219	0.12355	0.221664	0.166176	0.00899506	0.0501862	0.0865784	0.125412	0.146072	0.177315	0.221916
0.00431061	0.0523529	0.085434	0.0182343	0.12355	0.221703	0.166298	0.00899506	0.0501862	0.0865784	0.12542	0.146072	0.177299	0.221901
0.00431061	0.0523529	0.0854187	0.018219	0.123566	0.221703	0.166351	0.00898743	0.0501862	0.0865784	0.125435	0.146072	0.177292	0.221886
0.00430298	0.0523529	0.0854111	0.0182114	0.123573	0.221703	0.166306	0.00898743	0.0501862	0.0865936	0.125465	0.146072	0.177299	0.221886
0.00431061	0.0523529	0.085434	0.0182114	0.123596	0.221786	0.166214	0.00899506	0.0501862	0.0866089	0.125473	0.146057	0.177299	0.221886
0.00431061	0.0523529	0.0854111	0.0182114	0.123611	0.221848	0.16613	0.00899506	0.0501862	0.0866089	0.125473	0.146057	0.177292	0.22187
0.00431061	0.0523453	0.0853424	0.0182037	0.123611	0.221825	0.166115	0.00899506	0.0501862	0.0865936	0.125481	0.146072	0.177284	0.22187
0.00431061	0.0523453	0.0853424	0.0181961	0.123619	0.221825	0.166122	0.00899506	0.0502014	0.0866089	0.125481	0.146111	0.177269	0.221886
0.00431061	0.0523453	0.0853653	0.0182114	0.123634	0.221848	0.166115	0.00898743	0.0501862	0.0866165	0.125473	0.146118	0.177261	0.221893
0.00431061	0.0523453	0.0853424	0.018219	0.123657	0.221855	0.166107	0.00899506	0.0501785	0.0866241	0.125458	0.146103	0.177269	0.221893
0.00431061	0.0523453	0.0853348	0.018219	0.123695	0.221893	0.166107	0.00899506	0.0501862	0.0866318	0.125435	0.146095	0.177284	0.221901
0.00431061	0.0523529	0.0853729	0.0182343	0.123734	0.221954	0.166084	0.00898743	0.0501862	0.0866394	0.12545	0.146095	0.177284	0.221909
0.00430298	0.0523529	0.0853882	0.018219	0.123764	0.221992	0.166069	0.00898743	0.0501785	0.0866318	0.125481	0.146103	0.177292	0.221916
0.00431061	0.0523453	0.0853729	0.0182037	0.123756	0.222015	0.166069	0.00898743	0.0501785	0.0866394	0.125519	0.146103	0.177284	0.221939
0.00431061	0.0523453	0.0854111	0.0181961	0.123772	0.222092	0.166077	0.00899506	0.0501785	0.0866394	0.125549	0.146118	0.177307	0.221947
0.00431061	0.0523453	0.0854111	0.0182037	0.123802	0.22213	0.166077	0.00899506	0.0501709	0.0866547	0.125587	0.146126	0.177353	0.221947
0.00431061	0.0523453	0.0853958	0.0182037	0.123802	0.222137	0.166054	0.00899506	0.0501709	0.0866547	0.125626	0.146149	0.177376	0.221939
0.00431061	0.05233	0.0854187	0.0182037	0.123795	0.222137	0.166054	0.00899506	0.0501785	0.0866623	0.125633	0.146172	0.177361	0.221916
0.00430298	0.0523453	0.0854492	0.0182114	0.123802	0.222115	0.166054	0.00899506	0.0501785	0.0866623	0.125626	0.14621	0.177361	0.221901
0.00430298	0.0523453	0.0854111	0.0182114	0.123825	0.222115	0.166054	0.00898743	0.0501785	0.0866623	0.12561	0.146217	0.177376	0.221909
0.00431061	0.05233	0.0854187	0.0182114	0.123825	0.222176	0.166084	0.00899506	0.0501709	0.0866623	0.125587	0.14621	0.177353	0.221909
0.00431061	0.0523453	0.0854416	0.018219	0.12381	0.222206	0.166183	0.00898743	0.0501709	0.0866623	0.12558	0.146217	0.177338	0.221909
0.00431061	0.0523529	0.0853958	0.018219	0.123779	0.222191	0.166252	0.00898743	0.0501709	0.0866623	0.125565	0.14621	0.177353	0.221931
0.00431061	0.0523224	0.0853577	0.018219	0.123772	0.222191	0.166252	0.00899506	0.0501709	0.0866623	0.125534	0.14621	0.177361	0.221947
0.00431061	0.0523224	0.0853958	0.018219	0.123772	0.222191	0.166252	0.00899506	0.0501709	0.0866547	0.125526	0.14621	0.177376	0.221954
0.00431061	0.0523453	0.0854187	0.0182343	0.123772	0.222191	0.166267	0.00898743	0.0501709	0.0866547	0.125526	0.146217	0.177361	0.22197
0.00432587	0.05233	0.0854111	0.018219	0.123772	0.222198	0.16626	0.00898743	0.0501709	0.0866547	0.125519	0.14621	0.177345	0.222
0.00431061	0.0523224	0.0854034	0.0182114	0.123772	0.222183	0.166229	0.00898743	0.0501709	0.0866394	0.125504	0.14621	0.177353	0.222
0.00430298	0.05233	0.0854034	0.0182114	0.123779	0.222145	0.166214	0.0089798	0.0501709	0.0866394	0.125481	0.14621	0.177383	0.221985
0.00430298	0.0523529	0.0853958	0.018219	0.123764	0.222107	0.166206	0.0089798	0.0501709	0.0866394	0.125481	0.14621	0.177376	0.221962
0.00431061	0.0523529	0.0853958	0.0182114	0.123726	0.222046	0.166229	0.00898743	0.0501709	0.0866318	0.125481	0.14621	0.177345	0.221947
0.00431061	0.0523529	0.0854111	0.0182114	0.123711	0.221954	0.166298	0.00898743	0.0501785	0.0866318	0.125481	0.146217	0.177353	0.221931
0.00431061	0.0523453	0.0854187	0.0182114	0.123703	0.221909	0.166336	0.00898743	0.0501785	0.0866318	0.125481	0.146202	0.177391	0.221931
0.00431061	0.05233	0.0853958	0.018219	0.123703	0.221909	0.166397	0.00898743	0.0501785	0.0866241	0.125465	0.146194	0.177406	0.221931
0.00431061	0.05233	0.0853653	0.018219	0.123711	0.221909	0.166496	0.00898743	0.0501709	0.0866165	0.125473	0.146202	0.177406	0.221939
0.00431061	0.0523453	0.0853653	0.018219	0.12368	0.221901	0.16658	0.00898743	0.0501709	0.0866165	0.125504	0.146202	0.177414	0.221939
0.00431061	0.0523529	0.0853882	0.0182114	0.12365	0.221848	0.166611	0.00898743	0.0501785	0.0866165	0.125511	0.146194	0.177437	0.221931
0.00431061	0.0523529	0.0853958	0.0182114	0.123619	0.221764	0.166664	0.00898743	0.0501862	0.086586	0.125504	0.146194	0.177437	0.221909
0.00431061	0.05233	0.0853882	0.018219	0.123596	0.22171	0.166756	0.0089798	0.0501785	0.086586	0.125488	0.146202	0.177444	0.221901
0.00431061	0.0523224	0.0853882	0.0182114	0.123573	0.221672	0.16684	0.00898743	0.0501785	0.0865936	0.125473	0.146194	0.177444	0.221901
0.00431061	0.05233	0.0853958	0.0182114	0.123573	0.221649	0.166893	0.00898743	0.0501709	0.086586	0.125465	0.146179	0.177444	0.22187
0.00430298	0.0523453	0.0854034	0.0182037	0.12355	0.221581	0.166962	0.00898743	0.0501709	0.0865784	0.125465	0.146194	0.177437	0.221855
0.00431061	0.0523453	0.0853958	0.0182037	0.123528	0.221474	0.16703	0.00898743	0.0501785	0.0865936	0.125465	0.14621	0.177429	0.22184
0.00431061	0.0523224	0.0853882	0.0182037	0.123528	0.221367	0.167091	0.00898743	0.0501862	0.0866089	0.125465	0.146217	0.177429	0.221817
0.00431061	0.0523224	0.0853882	0.0182037	0.123535	0.221321	0.167183	0.00898743	0.0501862	0.0866165	0.125465	0.146217	0.177429	0.221802
0.00431061	0.0523224	0.0853958	0.0182037	0.123535	0.221313	0.167259	0.00898743	0.0501862	0.0866165	0.12545	0.146225	0.177414	0.221794
0.00431061	0.05233	0.0853958	0.0182037	0.123535	0.221283	0.167244	0.00898743	0.0501862	0.0866165	0.125427	0.146225	0.177399	0.221794
0.00431061	0.0523529	0.0854034	0.0182114	0.123558	0.22126	0.16716	0.00898743	0.0501785	0.0866089	0.125427	0.14621	0.177406	0.221771
0.00431061	0.0523682	0.0854187	0.018219	0.123573	0.221214	0.167091	0.00899506	0.0501862	0.0866089	0.125427	0.146217	0.177429	0.221756
0.00431061	0.0523529	0.0854187	0.018219	0.123573	0.221169	0.16703	0.00901031	0.0501862	0.0866089	0.125427	0.14624	0.177429	0.221756
0.00431061	0.0523529	0.0853958	0.0182343	0.123573	0.221115	0.166939	0.00901031	0.0501862	0.0865936	0.125427	0.14624	0.177429	0.221756
0.00431061	0.0523758	0.0854034	0.018219	0.123573	0.221092	0.16687	0.00901794	0.0501785	0.0865936	0.125427	0.14624	0.177437	0.221756
0.00431061	0.0523834	0.0854034	0.018219	0.12355	0.221153	0.166855	0.00901031	0.0501862	0.0865936	0.12542	0.14624	0.177429	0.221748
0.00431061	0.0523224	0.0853882	0.0182114	0.123558	0.221199	0.166847	0.00901031	0.0501862	0.0866089	0.125404	0.14624	0.177406	0.22171
0.00431061	0.0522995	0.0853958	0.0182037	0.123596	0.221176	0.166817	0.00901031	0.0501862	0.0865936	0.125404	0.146225	0.177399	0.221687
0.00431061	0.0523148	0.0853958	0.0182037	0.123634	0.221153	0.166817	0.00901031	0.0501785	0.0865784	0.125404	0.146225	0.177391	0.221664
0.00431061	0.0523224	0.0853729	0.0182114	0.123665	0.221123	0.166801	0.00901031	0.0501862	0.0865784	0.125404	0.14621	0.177376	0.221664
0.00431061	0.0523148	0.0853729	0.0182114	0.12368	0.221039	0.166786	0.00901031	0.0501862	0.0865784	0.125427	0.146179	0.177353	0.221664
0.00431061	0.05233	0.0854187	0.0182114	0.123703	0.220985	0.166756	0.00901031	0.0501862	0.0865784	0.12545	0.146179	0.17733	0.221657
0.00431061	0.0523529	0.0854111	0.018219	0.123718	0.220985	0.166695	0.00901031	0.0501862	0.0865784	0.12545	0.146194	0.177315	0.221649
0.00431061	0.0523453	0.0853882	0.0182343	0.123764	0.220978	0.166618	0.00901031	0.0502014	0.0865784	0.125435	0.146202	0.177353	0.221657
0.00431061	0.05233	0.0854034	0.0182343	0.123795	0.220993	0.16658	0.00901031	0.0502014	0.0865784	0.125458	0.146202	0.177376	0.221664
0.00431061	0.05233	0.0854187	0.018219	0.123802	0.221024	0.166557	0.00901031	0.0501862	0.0865707	0.125473	0.146194	0.177361	0.221642
0.00431061	0.0523224	0.0853958	0.0182114	0.123795	0.22097	0.166519	0.00901031	0.0502014	0.0865631	0.125481	0.146179	0.177361	0.221619
0.00431061	0.0523148	0.0853882	0.018219	0.123795	0.220917	0.166481	0.00901031	0.050209	0.0865631	0.125511	0.146172	0.177376	0.221619
0.00431061	0.0523148	0.0854034	0.0182343	0.12381	0.22097	0.166458	0.00901031	0.050209	0.0865631	0.125526	0.146172	0.177361	0.221611
0.00431061	0.0523224	0.0854111	0.018219	0.123878	0.221016	0.166428	0.00901031	0.050209	0.0865631	0.125526	0.146149	0.177353	0.221596
0.00430298	0.05233	0.0854187	0.018219	0.123947	0.220909	0.166428	0.00901031	0.050209	0.0865631	0.125526	0.146126	0.177353	0.221573
0.00430298	0.0523453	0.085434	0.018219	0.123993	0.220619	0.166428	0.00901031	0.050209	0.0865631	0.125519	0.146118	0.177345	0.22155
0.00431061	0.0523529	0.0854416	0.0182114	0.124023	0.220184	0.16642	0.00901031	0.0502167	0.0865707	0.125481	0.146095	0.17733	0.221558
0.00431061	0.0523529	0.0854111	0.0182037	0.124062	0.219711	0.166428	0.00901031	0.0502167	0.0865631	0.125465	0.14608	0.177338	0.221573
0.00431061	0.0523453	0.0853958	0.0182114	0.124092	0.219353	0.16642	0.00899506	0.0502167	0.0865631	0.125473	0.146103	0.177338	0.221565
0.00431061	0.0523453	0.0853958	0.0182114	0.124123	0.219139	0.166367	0.00899506	0.0502167	0.0865631	0.125473	0.146103	0.177338	0.221611
0.00431061	0.0523453	0.0854034	0.0182114	0.124191	0.219032	0.166351	0.00899506	0.0502167	0.0865707	0.125473	0.146103	0.177345	0.221687
0.00431061	0.0523453	0.0853958	0.0182114	0.124252	0.218987	0.166321	0.00899506	0.0502167	0.0865707	0.125488	0.146111	0.177353	0.221642
0.00431061	0.05233	0.0854034	0.0182114	0.124298	0.218956	0.166275	0.00901031	0.0502167	0.0865784	0.125504	0.146095	0.177353	0.221558
0.00431061	0.05233	0.0854111	0.0182114	0.124359	0.218925	0.166275	0.00899506	0.0502167	0.086586	0.125504	0.14608	0.177353	0.221565
0.00431061	0.0523529	0.0854111	0.0182114	0.124413	0.218895	0.166306	0.00899506	0.0502167	0.0865936	0.125511	0.146095	0.177345	0.221573
0.00430298	0.0523529	0.0854034	0.0182114	0.124451	0.218887	0.166313	0.00901031	0.0502243	0.086586	0.125511	0.146103	0.177345	0.221558
0.00431061	0.05233	0.0854111	0.0182037	0.124451	0.218933	0.166321	0.00901031	0.0502243	0.0865936	0.125519	0.146103	0.177361	0.221565
0.00431061	0.05233	0.0854111	0.0182037	0.124451	0.219032	0.166359	0.00899506	0.0502167	0.0866089	0.125534	0.146111	0.177353	0.221558
0.00431061	0.05233	0.0853958	0.0182114	0.124458	0.21907	0.166367	0.00899506	0.0502243	0.0866089	0.125534	0.146103	0.177353	0.22155
0.00431061	0.05233	0.0853882	0.0182114	0.124451	0.219063	0.166382	0.00899506	0.0502319	0.0866089	0.125519	0.146072	0.177376	0.22155
0.00431061	0.0523453	0.0853958	0.0182114	0.124405	0.219078	0.166473	0.00899506	0.0502319	0.0866165	0.125534	0.146072	0.177391	0.221519
0.00431061	0.0523529	0.0853958	0.0182114	0.124352	0.219086	0.166595	0.00899506	0.0502319	0.0866089	0.125557	0.146103	0.177383	0.221466
0.00431061	0.0523224	0.0853882	0.018219	0.124313	0.219078	0.166695	0.00901031	0.0502319	0.0866089	0.125549	0.146103	0.177361	0.221458
0.00431061	0.0522995	0.0853882	0.0182343	0.124306	0.219101	0.166763	0.00901031	0.0502472	0.0866089	0.125557	0.146095	0.177376	0.221458
0.00431061	0.0523148	0.0854034	0.018219	0.12429	0.219131	0.166809	0.00901031	0.0502472	0.0865936	0.125565	0.146103	0.177406	0.221458
0.00431061	0.05233	0.0854111	0.0182114	0.124283	0.219124	0.166824	0.00901031	0.0502472	0.086586	0.125565	0.146111	0.177444	0.221451
0.00431061	0.0523605	0.0854111	0.018219	0.12426	0.219078	0.166847	0.00899506	0.0502472	0.0865707	0.125565	0.146103	0.177444	0.221428
0.00431061	0.0523605	0.0854111	0.018219	0.124252	0.219009	0.166855	0.00899506	0.0502472	0.0865631	0.125565	0.146095	0.177452	0.221451
0.00431061	0.0523453	0.0853882	0.0182114	0.124268	0.218941	0.166824	0.00899506	0.0502472	0.0865555	0.125549	0.146111	0.17746	0.221497
0.00431061	0.0523453	0.0853653	0.018219	0.124268	0.21891	0.166801	0.00899506	0.0502472	0.0865631	0.125572	0.146126	0.177475	0.221458
0.00431061	0.0523529	0.0853882	0.018219	0.124252	0.218857	0.166786	0.00899506	0.0502472	0.0865631	0.125626	0.146126	0.177483	0.22142
0.00431061	0.0523529	0.0854034	0.018219	0.124237	0.21875	0.166771	0.00899506	0.0502548	0.0865402	0.125671	0.146126	0.177483	0.22142
0.00431061	0.0523529	0.0853958	0.018219	0.124214	0.218666	0.166756	0.00899506	0.0502548	0.0865555	0.125717	0.146126	0.17749	0.221397
0.00431061	0.0523453	0.0853958	0.0182114	0.124191	0.218597	0.166718	0.00901031	0.0502548	0.0865631	0.125755	0.146126	0.177483	0.221382
0.00431061	0.05233	0.0854034	0.0182037	0.124184	0.218536	0.166695	0.00901031	0.0502548	0.0865631	0.125793	0.146118	0.177452	0.221466
0.00431061	0.0523453	0.0854111	0.0182037	0.124184	0.218475	0.166672	0.00899506	0.0502548	0.0865631	0.125801	0.146103	0.177437	0.221542
0.00430298	0.0523529	0.0854187	0.0182114	0.124184	0.218422	0.166656	0.00899506	0.0502472	0.0865631	0.125809	0.146072	0.177437	0.221558
0.00430298	0.0523148	0.0853958	0.0182114	0.124191	0.218338	0.166656	0.00899506	0.0502548	0.0865631	0.125816	0.146065	0.177444	0.221565
0.00431061	0.0523071	0.0853729	0.0182114	0.124199	0.218208	0.166649	0.00899506	0.0502548	0.0865707	0.125824	0.146065	0.177444	0.22155
0.00431061	0.0523453	0.0853729	0.0182114	0.124191	0.218102	0.166611	0.00899506	0.0502548	0.0865707	0.125824	0.146057	0.177452	0.221504
0.00431061	0.0523529	0.0853958	0.0182114	0.124168	0.218033	0.166611	0.00901031	0.0502472	0.0865707	0.125824	0.146049	0.177437	0.221497
0.00431061	0.0523529	0.0853958	0.0182114	0.124168	0.217995	0.166649	0.00899506	0.0502548	0.0865784	0.125824	0.146034	0.177399	0.221512
0.00431061	0.0523529	0.0853958	0.0182114	0.124184	0.217964	0.166672	0.00899506	0.0502548	0.0865936	0.125824	0.146034	0.177383	0.221558
0.00431061	0.0523529	0.0854034	0.0182114	0.124184	0.217911	0.166687	0.00899506	0.0502472	0.0866089	0.125832	0.146027	0.177376	0.221581
0.00431061	0.0523224	0.0854111	0.0182114	0.124191	0.217842	0.166718	0.00899506	0.0502319	0.0866089	0.125847	0.146019	0.177361	0.221512
0.00431061	0.0523224	0.0854111	0.018219	0.124199	0.217804	0.166756	0.00899506	0.0502319	0.0866165	0.125847	0.146011	0.177361	0.22142
0.00431061	0.0523453	0.0854111	0.0182114	0.124207	0.217758	0.166771	0.00899506	0.0502472	0.0866165	0.125847	0.146011	0.177376	0.221428
0.00431061	0.0523224	0.0854111	0.0182114	0.124207	0.217667	0.166801	0.00899506	0.0502472	0.0866165	0.125847	0.146019	0.177361	0.221466
0.00431061	0.0523071	0.0854111	0.0182114	0.124214	0.21759	0.166809	0.00899506	0.0502472	0.0866165	0.125824	0.146004	0.177376	0.221519
0.00431061	0.0523529	0.0854034	0.0182114	0.124207	0.217552	0.166801	0.00899506	0.0502472	0.0866165	0.125816	0.145973	0.177383	0.221596
0.00431061	0.0523758	0.0853958	0.0182114	0.124229	0.217499	0.166794	0.00899506	0.0502472	0.0866241	0.125832	0.145935	0.177383	0.221619
0.00430298	0.05233	0.0854034	0.0182114	0.124245	0.217415	0.166748	0.00899506	0.0502548	0.0866241	0.125824	0.145905	0.177361	0.221581
0.00431061	0.0522995	0.0854034	0.0182114	0.124237	0.217354	0.166664	0.00899506	0.0502548	0.0866165	0.125793	0.145882	0.177353	0.221558
0.00431061	0.05233	0.0853882	0.0182114	0.124229	0.217331	0.166603	0.00898743	0.0502472	0.0866089	0.125778	0.145882	0.177338	0.22155
0.00431061	0.0523453	0.0853882	0.0182114	0.124207	0.217361	0.16655	0.00898743	0.0502472	0.0866089	0.125809	0.145874	0.177315	0.22155
0.00431061	0.0523224	0.0854187	0.0182114	0.124214	0.217369	0.166451	0.00898743	0.0502472	0.086586	0.125816	0.145859	0.177315	0.221504
0.00431061	0.0523453	0.085434	0.0182114	0.124268	0.217369	0.166397	0.00898743	0.0502243	0.0865784	0.125809	0.145866	0.177315	0.221428
0.00431061	0.0523453	0.0854111	0.0182114	0.124336	0.2174	0.166397	0.00898743	0.0502167	0.0865707	0.125824	0.145874	0.177299	0.221497
0.00431061	0.05233	0.0854111	0.0182037	0.124352	0.217415	0.166367	0.00898743	0.0502167	0.0865707	0.125832	0.145859	0.177307	0.221642
0.00431061	0.05233	0.0854187	0.0182114	0.124344	0.2174	0.166306	0.00898743	0.0502167	0.0865707	0.125832	0.145851	0.177299	0.221642
0.00431061	0.05233	0.0854111	0.018219	0.124336	0.217415	0.166252	0.00898743	0.050209	0.0865707	0.125847	0.145836	0.177284	0.22155
0.00431061	0.05233	0.0854111	0.0182114	0.124329	0.217514	0.166176	0.00898743	0.050209	0.0865707	0.125854	0.145836	0.177292	0.221542
0.00431061	0.0523453	0.0854187	0.0182114	0.124313	0.217598	0.166107	0.00898743	0.0502167	0.0865707	0.125847	0.145828	0.177299	0.221558
0.00431061	0.05233	0.0854111	0.018219	0.124306	0.217613	0.166069	0.0089798	0.0502167	0.0865707	0.125854	0.145813	0.177299	0.22155
0.00431061	0.0523148	0.0853958	0.0182114	0.124306	0.217628	0.166031	0.00898743	0.0502167	0.0865631	0.125854	0.145775	0.177299	0.221542
0.00432587	0.0523071	0.0854111	0.0182114	0.124313	0.217659	0.166008	0.00898743	0.0502167	0.0865555	0.125847	0.14576	0.177299	0.22155
0.00431061	0.0522995	0.0854187	0.018219	0.124306	0.217697	0.165993	0.00898743	0.0502167	0.0865555	0.125847	0.145729	0.177292	0.221527
0.00430298	0.0522842	0.085434	0.018219	0.124344	0.217735	0.165993	0.0089798	0.050209	0.0865555	0.125824	0.145683	0.177284	0.221519
0.00431061	0.0523148	0.085434	0.0182114	0.124397	0.217773	0.165977	0.00898743	0.0502167	0.0865707	0.125717	0.145645	0.177292	0.221519
0.00431061	0.05233	0.0854111	0.0182114	0.124428	0.217834	0.16597	0.00898743	0.0502243	0.086586	0.12561	0.145638	0.177292	0.221497
0.00431061	0.05233	0.0853958	0.0182114	0.12439	0.217903	0.165962	0.00898743	0.0502243	0.086586	0.125587	0.145638	0.177292	0.221466
0.00431061	0.0523529	0.0854034	0.0182114	0.124352	0.217934	0.165962	0.00898743	0.0502167	0.0865784	0.125603	0.14563	0.177284	0.221519
0.00431061	0.0523605	0.0854034	0.0182114	0.124313	0.217896	0.16597	0.00898743	0.050209	0.0865784	0.125587	0.145622	0.177269	0.221603
0.00431061	0.0523453	0.0854034	0.018219	0.124298	0.217834	0.165993	0.0089798	0.0502014	0.0865707	0.125587	0.145615	0.177261	0.221596
0.00431061	0.0523224	0.085434	0.018219	0.12426	0.217819	0.165993	0.0089798	0.0502014	0.0865707	0.125603	0.145592	0.177292	0.221512
0.00431061	0.05233	0.0854034	0.018219	0.124245	0.21785	0.165977	0.0089798	0.0502014	0.0865707	0.125603	0.145569	0.177292	0.221504
0.00431061	0.05233	0.0853653	0.0182114	0.124229	0.217834	0.165962	0.00898743	0.0502014	0.0865555	0.125603	0.145531	0.177261	0.221565
0.00431061	0.05233	0.0853882	0.0182114	0.124214	0.217789	0.165962	0.00898743	0.0502014	0.0865402	0.125603	0.145508	0.177246	0.221642
0.00431061	0.0523453	0.0853882	0.018219	0.124199	0.217796	0.16597	0.00898743	0.0502014	0.0865402	0.125603	0.145462	0.177261	0.221672
0.00430298	0.0523453	0.0853195	0.018219	0.124199	0.217842	0.165962	0.00898743	0.0502014	0.0865402	0.125603	0.145447	0.177254	0.221596
0.00431061	0.0523529	0.0853195	0.0182037	0.124214	0.217857	0.165924	0.00898743	0.0502014	0.0865402	0.125618	0.145477	0.177238	0.221405
0.00431061	0.05233	0.0853882	0.0182114	0.124229	0.217812	0.165886	0.00898743	0.0501862	0.0865402	0.125656	0.145493	0.177238	0.221252
0.00431061	0.0523148	0.0853958	0.018219	0.124237	0.217758	0.165894	0.00898743	0.0502014	0.0865402	0.125671	0.145493	0.177231	0.221222
0.00431061	0.0523224	0.0853958	0.018219	0.124245	0.217667	0.165924	0.00898743	0.0502014	0.0865402	0.125694	0.145515	0.177216	0.221237
0.00431061	0.0523224	0.0854034	0.018219	0.124245	0.21756	0.165909	0.00898743	0.0502014	0.0865402	0.12571	0.145515	0.177216	0.221252
0.00431061	0.0523224	0.0854111	0.0182114	0.124245	0.217491	0.165894	0.0089798	0.0502014	0.0865402	0.12571	0.145493	0.177208	0.221252
0.00431061	0.0523224	0.0854034	0.018219	0.124283	0.217453	0.165924	0.0089798	0.050209	0.0865326	0.12571	0.145485	0.177193	0.221268
0.00431061	0.0523224	0.0854034	0.018219	0.124298	0.217369	0.165932	0.00898743	0.0502167	0.0865402	0.125717	0.14547	0.177193	0.221283
0.00431061	0.0523453	0.0854111	0.0182114	0.124298	0.217247	0.165939	0.00898743	0.050209	0.0865402	0.125725	0.145439	0.1772	0.221306
0.00431061	0.0523529	0.0854187	0.0182114	0.124298	0.217102	0.165939	0.0089798	0.050209	0.086525	0.125732	0.145424	0.1772	0.221313
0.00431061	0.0523529	0.085434	0.0182114	0.124268	0.21698	0.165878	0.0089798	0.0502167	0.0864944	0.125763	0.145424	0.177208	0.221306
0.00431061	0.0523529	0.085434	0.018219	0.124252	0.216919	0.165649	0.0089798	0.0502167	0.0864792	0.125778	0.145416	0.177208	0.221313
0.00431061	0.0523453	0.085434	0.0182343	0.124252	0.216835	0.165276	0.0089798	0.050209	0.0864716	0.125793	0.145393	0.17717	0.221313
0.00431061	0.0523224	0.0854187	0.0182343	0.124245	0.216682	0.164856	0.0089798	0.0502014	0.0864639	0.125801	0.14537	0.177162	0.22126
0.00431061	0.05233	0.0853958	0.0182343	0.124229	0.216545	0.164566	0.0089798	0.0501862	0.0864639	0.125824	0.145348	0.17717	0.221214
0.00431061	0.0523224	0.0853653	0.018219	0.124207	0.216469	0.164459	0.0089798	0.0501862	0.0864716	0.125847	0.14534	0.17717	0.221283
0.00431061	0.0522995	0.0853958	0.0182114	0.124191	0.216385	0.164406	0.0089798	0.0501862	0.0864716	0.125854	0.145325	0.17717	0.221413
0.00431061	0.0523071	0.0854187	0.0182114	0.124146	0.216301	0.164368	0.00898743	0.0501785	0.0864639	0.12587	0.145332	0.17717	0.221466
0.00431061	0.0523529	0.0854187	0.0182114	0.124107	0.21627	0.164322	0.00898743	0.0501785	0.086441	0.12587	0.145348	0.177162	0.221466
0.00431061	0.0523605	0.0853958	0.0182037	0.124115	0.21627	0.164253	0.0089798	0.0501785	0.0864258	0.125854	0.145363	0.177155	0.221481
0.00431061	0.0523453	0.0853882	0.0182037	0.124115	0.216286	0.164207	0.0089798	0.0501785	0.0864182	0.125847	0.145363	0.177162	0.221527
0.00431061	0.0523453	0.0853958	0.0182114	0.124107	0.21627	0.164238	0.0089798	0.0501709	0.0864182	0.125824	0.145378	0.177162	0.221519
0.00431061	0.0523453	0.0853958	0.018219	0.124092	0.21624	0.164276	0.00898743	0.0501709	0.0864182	0.125816	0.145386	0.17717	0.221451
0.00430298	0.05233	0.0853882	0.0182114	0.124069	0.216286	0.164322	0.00898743	0.0501709	0.0864105	0.125816	0.145393	0.177185	0.221413
0.00430298	0.05233	0.0853729	0.0182114	0.124062	0.216347	0.164421	0.00898743	0.0501633	0.0864105	0.125816	0.145393	0.17717	0.221474
0.00431061	0.05233	0.0853577	0.018219	0.124054	0.216347	0.164513	0.00898743	0.0501633	0.0863876	0.125809	0.145393	0.177162	0.221519
0.00431061	0.0523224	0.08535	0.0182114	0.124046	0.216331	0.164558	0.00898743	0.0501709	0.0863876	0.125801	0.145393	0.177162	0.221519
0.00431061	0.05233	0.0853653	0.0182114	0.124039	0.21637	0.164597	0.00898743	0.0501785	0.08638	0.125778	0.145401	0.177155	0.221558
0.00431061	0.0523453	0.0852966	0.018219	0.124023	0.216423	0.164627	0.00898743	0.0501785	0.08638	0.125771	0.145416	0.177147	0.221603
0.00431061	0.0523529	0.0851974	0.018219	0.124023	0.216454	0.164619	0.00898743	0.0501862	0.08638	0.125771	0.145401	0.177155	0.221619
0.00431061	0.0523453	0.0852661	0.0182114	0.124054	0.216515	0.164597	0.00899506	0.0502014	0.08638	0.125771	0.145401	0.177155	0.221672
0.00431061	0.05233	0.0854187	0.0182114	0.124062	0.216614	0.164551	0.00899506	0.0502014	0.0863724	0.125755	0.145432	0.177139	0.221771
0.00431061	0.0523453	0.0854416	0.0182114	0.124046	0.21669	0.164474	0.00898743	0.0501862	0.08638	0.125732	0.145439	0.177139	0.221764
0.00431061	0.0523529	0.0853882	0.018219	0.124062	0.216728	0.164413	0.00899506	0.0501785	0.0863876	0.125717	0.145432	0.177139	0.22171
0.00431061	0.0523453	0.0853653	0.0182114	0.124092	0.216782	0.164368	0.00898743	0.0501862	0.0863953	0.125702	0.145439	0.177116	0.221718
0.00431061	0.0523529	0.0853424	0.0182037	0.124092	0.216919	0.164268	0.00899506	0.0501862	0.0863953	0.125671	0.145462	0.177101	0.221718
0.00431061	0.0523529	0.0853882	0.0182037	0.124084	0.217072	0.164139	0.00899506	0.0501862	0.0863953	0.125664	0.14547	0.177101	0.221703
0.00431061	0.05233	0.0854721	0.0182114	0.124069	0.217178	0.164055	0.00901031	0.0501862	0.0863953	0.125664	0.14547	0.177094	0.221725
0.00431061	0.0523224	0.0854187	0.0182114	0.124054	0.21727	0.163986	0.00899506	0.0501862	0.0864105	0.125648	0.14547	0.177086	0.221771
0.00431061	0.05233	0.0853195	0.0182114	0.124023	0.217361	0.163918	0.00899506	0.0501862	0.0864105	0.12561	0.145477	0.177086	0.221748
0.00430298	0.0523453	0.0853653	0.0182114	0.124016	0.217461	0.163834	0.00901031	0.0501862	0.0864105	0.125587	0.145477	0.177086	0.221703
0.00430298	0.0523453	0.0854187	0.0182114	0.124016	0.21759	0.16375	0.00899506	0.0501785	0.0864105	0.12558	0.145485	0.177086	0.221687
0.00431061	0.05233	0.0853958	0.0182114	0.124023	0.217705	0.163666	0.00901031	0.0501785	0.0864105	0.125587	0.145493	0.177086	0.221664
0.00431061	0.0523453	0.0853958	0.0182343	0.124016	0.217743	0.163589	0.00901031	0.0501862	0.0864105	0.125587	0.145508	0.177071	0.221626
0.00431061	0.0523529	0.0854111	0.0182343	0.124016	0.217743	0.163528	0.00901031	0.0502014	0.0863953	0.12558	0.145508	0.177063	0.221642
0.00431061	0.0523529	0.0853958	0.0182114	0.124023	0.217735	0.163452	0.00901031	0.050209	0.08638	0.12558	0.145508	0.177048	0.221642
0.00431061	0.0523453	0.0853958	0.0182037	0.124046	0.217697	0.163376	0.00901031	0.050209	0.0863724	0.12558	0.145523	0.17704	0.221558
0.00431061	0.0523453	0.0854034	0.0182114	0.124046	0.217651	0.1633	0.00901031	0.0502167	0.0863724	0.125572	0.145538	0.177048	0.221466
0.00431061	0.0523453	0.0853653	0.0182114	0.124039	0.217644	0.163231	0.00901031	0.0502319	0.0863724	0.125572	0.145538	0.177048	0.221497
0.00431061	0.05233	0.0853577	0.0182114	0.124023	0.217644	0.163162	0.00901031	0.0502319	0.0863724	0.125587	0.145531	0.177048	0.22155
0.00431061	0.0523453	0.0854034	0.0182114	0.124023	0.217621	0.163101	0.00901031	0.0502319	0.0863724	0.125587	0.145538	0.177048	0.22155
0.00431061	0.0523453	0.0854187	0.018219	0.124039	0.217613	0.163078	0.00901031	0.0502472	0.0863724	0.125572	0.145561	0.177055	0.221527
0.00431061	0.05233	0.0854034	0.018219	0.124039	0.217628	0.163094	0.00901031	0.0502472	0.0863724	0.125572	0.145592	0.177055	0.221481
0.00431061	0.05233	0.0853958	0.018219	0.124023	0.217651	0.163177	0.00901031	0.0502472	0.0863647	0.125572	0.145622	0.177071	0.221413
0.00431061	0.0523453	0.0853958	0.018219	0.124023	0.217644	0.1633	0.00901031	0.0502548	0.0863647	0.125565	0.14563	0.177094	0.221375
0.00431061	0.0523453	0.0853729	0.018219	0.124023	0.217644	0.163475	0.00901031	0.0502548	0.0863724	0.125565	0.145638	0.177086	0.221413
0.00431061	0.05233	0.08535	0.0182114	0.124023	0.217659	0.163635	0.00901031	0.0502548	0.08638	0.125572	0.145638	0.177094	0.221504
0.00431061	0.05233	0.0853729	0.0182114	0.124023	0.217659	0.163788	0.00901031	0.0502548	0.0863724	0.125572	0.145638	0.177101	0.221558
0.00431061	0.0523453	0.085434	0.0182114	0.124016	0.217606	0.163887	0.00901031	0.0502548	0.0863724	0.125565	0.145638	0.177116	0.221527
0.00431061	0.0523453	0.0854492	0.0182114	0.124001	0.217552	0.163887	0.00901031	0.0502472	0.0863647	0.125572	0.145645	0.177139	0.221481
0.00431061	0.0523529	0.0854416	0.018219	0.123985	0.217522	0.163841	0.00901031	0.0502548	0.0863647	0.125572	0.145645	0.177116	0.221512
0.00431061	0.0523453	0.0854034	0.018219	0.123985	0.217506	0.163826	0.00901031	0.0502548	0.0863647	0.125565	0.145645	0.177086	0.22155
0.00431061	0.05233	0.0853882	0.018219	0.123955	0.217468	0.163811	0.00901031	0.0502548	0.0863495	0.125572	0.145645	0.177094	0.221519
0.00431061	0.05233	0.0854034	0.0182114	0.123924	0.21743	0.163773	0.00899506	0.0502472	0.0863495	0.12558	0.145668	0.177116	0.221519
0.00431061	0.05233	0.0854187	0.0182114	0.123947	0.217407	0.163742	0.00901031	0.0502548	0.0863724	0.12558	0.145683	0.177132	0.221542
0.00431061	0.0523453	0.0853958	0.0182114	0.123962	0.2174	0.163727	0.00901031	0.0502548	0.0863876	0.125565	0.145691	0.177116	0.221542
0.00431061	0.0523453	0.0853729	0.0182114	0.12397	0.217377	0.163689	0.00901031	0.0502548	0.0863953	0.125534	0.145691	0.177139	0.221527
0.00431061	0.0523453	0.0853882	0.018219	0.123955	0.217369	0.163689	0.00901031	0.0502625	0.0863953	0.125526	0.145691	0.177139	0.221527
0.00431061	0.0523453	0.0853653	0.0182114	0.123955	0.217407	0.16375	0.00901794	0.0502625	0.0864105	0.125526	0.145691	0.177139	0.221519
0.00431061	0.0523529	0.0853424	0.0182114	0.123947	0.217407	0.163879	0.00901031	0.0502701	0.0864182	0.125526	0.145691	0.177147	0.221504
0.00431061	0.05233	0.0853882	0.0182114	0.12394	0.217377	0.163979	0.00901031	0.0502701	0.0864182	0.125519	0.145683	0.177132	0.221481
0.00431061	0.0523224	0.0854492	0.018219	0.123924	0.217384	0.164017	0.00901031	0.0502625	0.0864182	0.125511	0.145668	0.177094	0.221451
0.00431061	0.0523453	0.085434	0.018219	0.123909	0.21743	0.164055	0.00901031	0.0502472	0.0864105	0.125504	0.14566	0.177086	0.221428
0.00431061	0.0523529	0.0853958	0.018219	0.123901	0.217453	0.164101	0.00899506	0.0502548	0.0864105	0.125488	0.145668	0.177094	0.221428
0.00431061	0.0523453	0.0853882	0.0182037	0.123878	0.21743	0.164154	0.00899506	0.0502625	0.0864105	0.125481	0.145683	0.177086	0.22142
0.00430298	0.0523148	0.0853958	0.0182037	0.123856	0.21743	0.1642	0.00901031	0.0502625	0.0864105	0.125481	0.145706	0.177071	0.221413
0.00431061	0.0523148	0.0854034	0.0182114	0.123856	0.217422	0.164215	0.00901031	0.0502625	0.0864105	0.125481	0.145706	0.177063	0.22142
0.00431061	0.05233	0.0854111	0.0182114	0.123856	0.217377	0.164177	0.00899506	0.0502625	0.0863953	0.125504	0.145714	0.177055	0.22142
0.00431061	0.0523453	0.0854111	0.0182037	0.123817	0.217346	0.164177	0.00899506	0.0502777	0.0863953	0.125504	0.145729	0.17704	0.221405
0.00431061	0.0523453	0.0854034	0.0182114	0.123795	0.217346	0.164238	0.00899506	0.0502777	0.0863953	0.125488	0.145737	0.177017	0.221405
0.00430298	0.0523453	0.0853958	0.0182114	0.123795	0.217346	0.164276	0.00901031	0.0502777	0.0864182	0.125488	0.145714	0.176994	0.221405
0.00430298	0.05233	0.0853882	0.0182037	0.123779	0.217308	0.164276	0.00899506	0.0502777	0.0864182	0.125511	0.145714	0.176964	0.221397
0.00431061	0.05233	0.0853729	0.0182037	0.123764	0.217285	0.164307	0.00899506	0.0502777	0.0864182	0.125534	0.145729	0.176964	0.221397
0.00431061	0.05233	0.0853882	0.0182114	0.123802	0.2173	0.16433	0.00899506	0.0502777	0.0864182	0.125534	0.145737	0.176964	0.221382
0.00431061	0.0523224	0.0854034	0.018219	0.123863	0.217308	0.16433	0.00901031	0.0502777	0.0864258	0.125549	0.145729	0.176971	0.221375
0.00431061	0.0523224	0.0853958	0.018219	0.123894	0.217346	0.164375	0.00901031	0.0502777	0.0864258	0.125565	0.145729	0.176994	0.221375
0.00430298	0.0523148	0.0853729	0.0182037	0.123909	0.217407	0.164474	0.00899506	0.0502701	0.0864258	0.12558	0.145737	0.177002	0.221375
0.00431061	0.0523224	0.0853882	0.0182037	0.12394	0.217445	0.164558	0.00899506	0.0502701	0.0864258	0.125587	0.14576	0.17701	0.221367
0.00431061	0.05233	0.0854111	0.0182114	0.123955	0.217445	0.164604	0.00899506	0.0502701	0.0864258	0.125587	0.145775	0.177017	0.221359
0.00431061	0.05233	0.0854034	0.0182114	0.123955	0.217461	0.164658	0.00899506	0.0502701	0.0864258	0.12558	0.14579	0.177025	0.221367
0.00431061	0.05233	0.0854034	0.0182114	0.123962	0.217506	0.164719	0.00898743	0.0502701	0.0864258	0.125565	0.145805	0.177048	0.221359
0.00431061	0.0523529	0.0854034	0.0182114	0.123962	0.217552	0.164787	0.00898743	0.0502777	0.0864334	0.125549	0.145836	0.177048	0.221336
0.00431061	0.0523682	0.0853882	0.0182114	0.12397	0.217575	0.164818	0.0089798	0.0502777	0.0864334	0.125534	0.145874	0.177048	0.221336
0.00431061	0.0523529	0.0853958	0.0182037	0.123993	0.21759	0.16481	0.0089798	0.0502701	0.086441	0.125519	0.145889	0.17704	0.221359
0.00431061	0.05233	0.0854111	0.0182114	0.123993	0.21759	0.164795	0.0089798	0.0502701	0.0864487	0.125504	0.145905	0.177017	0.221375
0.00431061	0.0523148	0.0854034	0.0182343	0.124001	0.217567	0.164795	0.0089798	0.0502701	0.0864487	0.125488	0.14592	0.17701	0.221428
0.00431061	0.0522995	0.0854034	0.018219	0.124023	0.217529	0.164787	0.0089798	0.0502777	0.0864487	0.125504	0.14595	0.177017	0.221451
0.00431061	0.0523071	0.0854111	0.0182114	0.124016	0.217514	0.164803	0.0089798	0.0502777	0.0864639	0.125511	0.145966	0.17701	0.221458
0.00431061	0.0523453	0.0853958	0.0182114	0.124008	0.217506	0.164833	0.00897217	0.0502777	0.0864716	0.125504	0.145981	0.17701	0.221504
0.00431061	0.05233	0.0853882	0.018219	0.124023	0.217491	0.164856	0.00897217	0.0502853	0.0864792	0.125481	0.146004	0.177025	0.221519
0.00431061	0.0523224	0.0853882	0.0182114	0.124039	0.217445	0.164841	0.0089798	0.0503006	0.0864792	0.125473	0.146011	0.177055	0.221451
0.00431061	0.0523529	0.0853729	0.0182114	0.124001	0.217422	0.16481	0.0089798	0.0503159	0.0864716	0.125473	0.146034	0.17704	0.22142
0.00431061	0.0523682	0.0853729	0.0182114	0.124001	0.217453	0.164833	0.0089798	0.0503311	0.0864792	0.125481	0.146057	0.177025	0.221458
0.00431061	0.0523453	0.0853882	0.0182037	0.124016	0.217491	0.164871	0.0089798	0.0503464	0.0864792	0.125473	0.146065	0.17704	0.221466
0.00431061	0.05233	0.0853653	0.0182114	0.124062	0.217491	0.164909	0.00897217	0.0503464	0.0864792	0.125458	0.146072	0.17704	0.221504
0.00431061	0.05233	0.0853882	0.0182114	0.1241	0.217499	0.16494	0.00897217	0.050354	0.0864792	0.125435	0.146095	0.177048	0.221619
0.00431061	0.0523224	0.0854187	0.0182114	0.124107	0.217522	0.164993	0.00896454	0.0503464	0.0864868	0.125412	0.146111	0.177063	0.221672
0.00431061	0.05233	0.0853958	0.0182114	0.1241	0.21756	0.165054	0.00896454	0.0503464	0.0864868	0.125404	0.146126	0.177055	0.221642
0.00431061	0.0523453	0.0853577	0.0182114	0.1241	0.217575	0.165092	0.00896454	0.0503464	0.0864792	0.125404	0.146149	0.177048	0.221611
0.00431061	0.0523453	0.0853653	0.0182114	0.1241	0.21759	0.1651	0.00896454	0.0503311	0.0864792	0.125389	0.146156	0.177048	0.221596
0.00431061	0.05233	0.0853882	0.018219	0.124107	0.217598	0.165115	0.00896454	0.0503311	0.0864792	0.125366	0.146164	0.17704	0.221565
0.00431061	0.0523224	0.0853882	0.018219	0.124107	0.217621	0.165154	0.00896454	0.0503464	0.0864792	0.125343	0.146179	0.177025	0.221558
0.00430298	0.0523224	0.0853958	0.0182114	0.124092	0.217674	0.165184	0.00896454	0.0503464	0.0864868	0.125343	0.146194	0.17704	0.221542
0.00431061	0.0523224	0.0853729	0.0182114	0.124054	0.217705	0.165207	0.00896454	0.0503311	0.0864792	0.125359	0.146194	0.17704	0.221512
0.00431061	0.0523224	0.0853577	0.0182114	0.124054	0.217705	0.165276	0.00894928	0.0503464	0.0864792	0.125328	0.146202	0.17704	0.221497
0.00431061	0.05233	0.0853653	0.0182114	0.124054	0.217735	0.165337	0.00894928	0.0503464	0.0864868	0.125305	0.146217	0.177025	0.221474
0.00431061	0.0523224	0.0853958	0.018219	0.124023	0.217766	0.165375	0.00894928	0.0503235	0.0864944	0.125275	0.146225	0.177002	0.221428
0.00431061	0.0523224	0.0853958	0.018219	0.123993	0.217766	0.165459	0.00894928	0.0503159	0.0864944	0.125244	0.14624	0.176987	0.221375
0.00431061	0.05233	0.0853882	0.0182037	0.12397	0.217773	0.165573	0.00894165	0.0503235	0.0864944	0.125229	0.146248	0.176987	0.221352
0.00431061	0.05233	0.0853882	0.0182037	0.123962	0.217789	0.165619	0.00894165	0.0503159	0.0864868	0.125214	0.14624	0.176987	0.221359
0.00431061	0.0523224	0.0853729	0.018219	0.12397	0.217773	0.165649	0.00894928	0.0503159	0.0864792	0.125183	0.146217	0.176987	0.221367
0.00430298	0.05233	0.0853577	0.0182114	0.124008	0.217796	0.165733	0.00894928	0.0503159	0.0864792	0.125145	0.146225	0.176987	0.221375
0.00431061	0.0523453	0.0853729	0.0182114	0.123985	0.217819	0.165787	0.00894928	0.0503159	0.0864792	0.12513	0.146225	0.176971	0.221405
0.00431061	0.05233	0.0854034	0.018219	0.123901	0.217834	0.165787	0.00894165	0.0503159	0.0864792	0.125114	0.146225	0.176956	0.221375
0.00431061	0.05233	0.0853958	0.018219	0.123817	0.217819	0.165817	0.00894165	0.0503235	0.0864792	0.125099	0.146248	0.176964	0.221321
0.00431061	0.0523453	0.0853729	0.018219	0.123749	0.21785	0.165886	0.00894165	0.0503159	0.0864792	0.125099	0.146278	0.176964	0.221367
0.00431061	0.05233	0.0853729	0.0182343	0.123672	0.217857	0.165939	0.00894928	0.0503082	0.0864792	0.125092	0.146294	0.176971	0.221413
0.00431061	0.0523453	0.0853882	0.018219	0.123627	0.217804	0.16597	0.00896454	0.0503082	0.0864868	0.125084	0.146309	0.176971	0.221336
0.00431061	0.0523453	0.0853882	0.018219	0.123611	0.217735	0.165993	0.00896454	0.0503006	0.0864944	0.125076	0.146309	0.176956	0.221283
0.00431061	0.05233	0.0854034	0.018219	0.123596	0.217697	0.166016	0.00896454	0.0502853	0.0865097	0.125076	0.146301	0.176941	0.221352
0.00431061	0.0523224	0.0854034	0.018219	0.123611	0.217712	0.166039	0.00896454	0.0503006	0.0865173	0.125076	0.146309	0.176926	0.221405
0.00431061	0.0523071	0.0853958	0.0182114	0.123672	0.217735	0.166084	0.00896454	0.0503082	0.0865173	0.125069	0.146324	0.17691	0.221375
0.00431061	0.0522995	0.0853958	0.0182037	0.123749	0.217735	0.166084	0.00894928	0.0503006	0.0865173	0.125061	0.146317	0.176895	0.221336
0.00431061	0.0523453	0.0854111	0.0182114	0.123825	0.217735	0.166069	0.00894928	0.0503006	0.086525	0.125069	0.146317	0.176895	0.221329
0.00431061	0.0523529	0.0854187	0.018219	0.123917	0.217705	0.166107	0.00894928	0.0503082	0.0865326	0.125069	0.146309	0.176888	0.221367
0.00431061	0.0523148	0.085434	0.0182114	0.123985	0.217644	0.166168	0.00896454	0.0503006	0.086525	0.125046	0.146294	0.176872	0.221397
0.00431061	0.0523224	0.0854187	0.0182114	0.124046	0.217575	0.166176	0.00894928	0.0502853	0.086525	0.125038	0.146294	0.176872	0.221397
0.00431061	0.0523529	0.0854034	0.0182114	0.124115	0.217567	0.166176	0.00894928	0.0502777	0.0865402	0.125023	0.146317	0.176872	0.221375
0.00431061	0.0523224	0.0854187	0.018219	0.124161	0.21759	0.166138	0.00896454	0.0502777	0.0865402	0.125015	0.146317	0.176865	0.221375
0.00431061	0.0522995	0.085434	0.0182114	0.124168	0.217606	0.166069	0.00896454	0.0502777	0.0865326	0.124985	0.146309	0.176857	0.221382
0.00431061	0.05233	0.0854111	0.0182114	0.124214	0.217651	0.165993	0.00894928	0.0502777	0.0865326	0.124969	0.146309	0.176857	0.221382
0.00431061	0.0523529	0.0853958	0.0182114	0.124252	0.21769	0.165916	0.00894928	0.0502777	0.0865402	0.124962	0.146309	0.176849	0.221397
0.00431061	0.0523453	0.0853729	0.0182114	0.124252	0.217674	0.16581	0.00896454	0.0502701	0.0865555	0.124939	0.146309	0.176857	0.221397
0.00431061	0.0523529	0.08535	0.0182114	0.124237	0.217667	0.165726	0.00894928	0.0502701	0.0865555	0.124947	0.146309	0.176849	0.221382
0.00431061	0.0523529	0.0853653	0.0182114	0.124229	0.217712	0.165688	0.00894928	0.0502701	0.0865555	0.124969	0.146301	0.176849	0.221367
0.00431061	0.0523682	0.0854111	0.018219	0.124214	0.217735	0.165627	0.00896454	0.0502701	0.0865555	0.124977	0.146301	0.176865	0.221352
0.00431061	0.0523682	0.0854187	0.018219	0.124207	0.217712	0.165581	0.00896454	0.0502701	0.0865631	0.124985	0.146301	0.176865	0.221359
0.00431061	0.0523224	0.0854111	0.0182114	0.124229	0.21772	0.165543	0.00896454	0.0502701	0.0865631	0.124992	0.146301	0.176865	0.221367
0.00431061	0.0522842	0.0854111	0.0182114	0.124214	0.217758	0.165489	0.00894928	0.0502701	0.0865707	0.125	0.146301	0.176872	0.221359
0.00431061	0.0522995	0.0854187	0.0182114	0.124199	0.217796	0.165443	0.00894928	0.0502701	0.0865707	0.125015	0.146301	0.176895	0.221352
0.00431061	0.0523071	0.0854034	0.0182114	0.124191	0.217857	0.165436	0.00894165	0.0502777	0.0865631	0.125031	0.146294	0.176888	0.221352
0.00431061	0.0522995	0.0854111	0.0182114	0.124191	0.217934	0.165375	0.00893402	0.0502777	0.0865555	0.125031	0.146278	0.176872	0.221352
0.00431061	0.0523071	0.085434	0.0182114	0.124115	0.217964	0.165291	0.00893402	0.0502853	0.0865555	0.125031	0.146278	0.176857	0.221336
0.00431061	0.0523148	0.085434	0.018219	0.12397	0.218033	0.165291	0.00894165	0.0503006	0.0865631	0.125031	0.146271	0.176857	0.221359
0.00431061	0.0523148	0.085434	0.0182114	0.123734	0.218147	0.165337	0.00894165	0.0503082	0.0865631	0.125023	0.146263	0.176857	0.221375
0.00431061	0.0523224	0.0854416	0.0182114	0.123421	0.218224	0.165329	0.00894165	0.0503082	0.0865631	0.125023	0.146255	0.176842	0.221298
0.00431061	0.05233	0.0854416	0.0182114	0.123161	0.218285	0.165291	0.00894165	0.0503159	0.0865631	0.125023	0.146263	0.176826	0.22123
0.00431061	0.0523224	0.085434	0.0182114	0.123032	0.218384	0.165276	0.00894165	0.0503082	0.0865631	0.125	0.146278	0.176819	0.22126
0.00431061	0.0523148	0.0854034	0.0182114	0.122986	0.218468	0.16526	0.00894165	0.0503082	0.0865707	0.124985	0.146294	0.176804	0.221298
0.00431061	0.0523224	0.0853653	0.0182114	0.122963	0.218536	0.16526	0.00894165	0.0503159	0.0865784	0.124985	0.146278	0.176796	0.221283
0.00430298	0.0523529	0.0853424	0.018219	0.12294	0.218628	0.165283	0.00894165	0.0503159	0.0865784	0.124969	0.146271	0.176804	0.221298
0.00431061	0.0523605	0.0853653	0.018219	0.122932	0.218689	0.165283	0.00894165	0.0503159	0.086586	0.124962	0.146263	0.176804	0.221306
0.00431061	0.0523605	0.0853958	0.0182114	0.122917	0.21875	0.165283	0.00894165	0.0503159	0.086586	0.124962	0.146248	0.176811	0.221306
0.00431061	0.0523605	0.0853958	0.018219	0.122902	0.218811	0.165306	0.00894928	0.0503159	0.086586	0.124969	0.14624	0.176826	0.221321
0.00431061	0.0523605	0.0853882	0.018219	0.122894	0.218842	0.165329	0.00894928	0.0503235	0.086586	0.124962	0.146248	0.176811	0.221306
0.00431061	0.0523529	0.0853958	0.0182114	0.122902	0.218933	0.165337	0.00894928	0.0503235	0.0865936	0.124962	0.146255	0.176796	0.221275
0.00432587	0.0523453	0.0853958	0.0182114	0.122963	0.21907	0.165337	0.00894165	0.0503311	0.0865936	0.124962	0.146255	0.176804	0.221283
0.00431061	0.0523148	0.0853882	0.0182114	0.123062	0.219124	0.165344	0.00894928	0.0503311	0.086586	0.124962	0.146255	0.176804	0.221283
0.00431061	0.0522842	0.0853653	0.0182114	0.123161	0.219109	0.165344	0.00894928	0.0503235	0.086586	0.124962	0.146255	0.176781	0.221252
0.00431061	0.0522995	0.0853653	0.0182114	0.123245	0.219116	0.165344	0.00894928	0.0503159	0.0865784	0.124962	0.146248	0.176781	0.221252
0.00430298	0.0522995	0.0853729	0.018219	0.123322	0.219154	0.165344	0.00894928	0.0503235	0.0865631	0.124939	0.146255	0.176773	0.22126
0.00431061	0.0522995	0.0853729	0.018219	0.12339	0.219154	0.165337	0.00894928	0.0503235	0.0865631	0.124931	0.146263	0.176765	0.221252
0.00431061	0.0523148	0.0853729	0.018219	0.123451	0.219139	0.165329	0.00894928	0.0503159	0.0865707	0.124931	0.146248	0.176765	0.22123
0.00431061	0.05233	0.0853882	0.018219	0.123482	0.219139	0.165306	0.00894928	0.0503159	0.0865631	0.124924	0.146255	0.176773	0.22123
0.00431061	0.0523224	0.0853882	0.018219	0.12352	0.219154	0.165253	0.00894928	0.0503235	0.0865555	0.124924	0.146263	0.176765	0.221222
0.00431061	0.0523148	0.0853577	0.0182114	0.123596	0.219162	0.165192	0.00894928	0.0503311	0.0865555	0.124939	0.146255	0.176758	0.221214
0.00431061	0.0523224	0.0853577	0.018219	0.123672	0.21917	0.165154	0.00894928	0.0503235	0.0865555	0.124947	0.14624	0.176781	0.221222
0.00431061	0.0523224	0.0853958	0.018219	0.123756	0.2192	0.165115	0.00894928	0.0503235	0.0865402	0.124962	0.14624	0.176804	0.22123
0.00431061	0.05233	0.0854111	0.0182114	0.123817	0.219238	0.165085	0.00896454	0.0503235	0.0865402	0.124969	0.146248	0.176796	0.221222
0.00430298	0.0523453	0.0853882	0.0182114	0.123856	0.219299	0.165062	0.00896454	0.0503235	0.0865402	0.124985	0.146225	0.176796	0.221207
0.00431061	0.0523529	0.0853729	0.018219	0.123894	0.219345	0.165054	0.00896454	0.0503159	0.0865402	0.124992	0.14621	0.176804	0.221222
0.00431061	0.0523529	0.0853882	0.0182114	0.123924	0.21936	0.165054	0.00896454	0.0503159	0.0865326	0.124992	0.146194	0.176819	0.221252
0.00431061	0.0523453	0.0853958	0.0182114	0.123917	0.219376	0.165062	0.00896454	0.0503235	0.0865402	0.125	0.146194	0.176826	0.22126
0.00431061	0.05233	0.0853882	0.0182114	0.123909	0.219383	0.165077	0.00896454	0.0503159	0.0865555	0.125031	0.146217	0.176842	0.221237
0.00431061	0.0523224	0.0853729	0.0182114	0.12394	0.219398	0.165062	0.00896454	0.0503159	0.0865402	0.125061	0.14624	0.176826	0.221237
0.00431061	0.0523224	0.0853729	0.0182114	0.124001	0.219383	0.165054	0.00896454	0.0503235	0.0865402	0.125061	0.146225	0.176819	0.221237
0.00431061	0.0523453	0.0853577	0.0182114	0.124107	0.219376	0.165047	0.00896454	0.0503235	0.0865631	0.125069	0.146217	0.176826	0.221237
0.00431061	0.0523453	0.0853424	0.0182114	0.124229	0.219406	0.165031	0.00894928	0.0503235	0.0865784	0.125092	0.146225	0.176842	0.221237
0.00431061	0.0523529	0.0853348	0.0182114	0.124298	0.219467	0.165001	0.00894928	0.0503235	0.0865784	0.125114	0.14624	0.176842	0.221222
0.00431061	0.0523529	0.0853577	0.0182114	0.124313	0.219566	0.164993	0.00894928	0.0503311	0.086586	0.125122	0.146255	0.176826	0.221222
0.00431061	0.0523453	0.0853882	0.0182114	0.124329	0.219643	0.164986	0.00894928	0.0503235	0.0865936	0.12513	0.146263	0.176819	0.221268
0.00431061	0.05233	0.0853882	0.0182114	0.124329	0.219658	0.16494	0.00894928	0.0503159	0.0865936	0.12516	0.146271	0.176819	0.221321
0.00432587	0.05233	0.0853882	0.0182114	0.124283	0.219658	0.164909	0.00894165	0.0503082	0.086586	0.125183	0.146301	0.176826	0.221313
0.00431061	0.0523224	0.0854034	0.0182114	0.124207	0.219696	0.164917	0.00894165	0.0503159	0.0865936	0.125206	0.146324	0.176826	0.221306
0.00430298	0.0523148	0.0853882	0.0182114	0.124123	0.219727	0.164955	0.00894928	0.0503082	0.0865936	0.125214	0.146347	0.176826	0.221313
0.00431061	0.0523224	0.0853653	0.0182037	0.124062	0.219719	0.164963	0.00894928	0.0503082	0.086586	0.125221	0.146362	0.176819	0.221321
0.00431061	0.0523453	0.0853653	0.0182037	0.124062	0.219688	0.164993	0.00894165	0.0503006	0.086586	0.125229	0.14637	0.176819	0.221306
0.00431061	0.0523453	0.08535	0.0182114	0.124054	0.219612	0.165039	0.00893402	0.0503006	0.0865936	0.125229	0.146355	0.176811	0.221306
0.00431061	0.05233	0.0853348	0.018219	0.123962	0.219543	0.165054	0.00894165	0.0503006	0.0865936	0.125237	0.146347	0.176804	0.221298
0.00431061	0.0523224	0.0853424	0.0182114	0.123878	0.219498	0.165062	0.00894165	0.0503006	0.0865936	0.125237	0.146347	0.176796	0.221283
0.00431061	0.0523224	0.08535	0.0182114	0.12384	0.219498	0.1651	0.00894165	0.0503006	0.0865784	0.125237	0.146317	0.176804	0.221283
0.00431061	0.0523224	0.0853653	0.0182114	0.123779	0.219505	0.165138	0.00894165	0.0503082	0.0865784	0.125237	0.146309	0.176811	0.221275
0.00431061	0.0523148	0.0854034	0.0182114	0.123718	0.219505	0.165146	0.00894165	0.0503082	0.086586	0.125244	0.146301	0.176819	0.221268
0.00431061	0.05233	0.0854111	0.0182114	0.123695	0.219528	0.165154	0.00893402	0.0503082	0.086586	0.125244	0.146217	0.176811	0.221268
0.00431061	0.0523605	0.0853882	0.0182037	0.123665	0.219574	0.165146	0.00894165	0.0503082	0.086586	0.125259	0.146065	0.176811	0.22126
0.00430298	0.0523605	0.0853882	0.0182114	0.123627	0.219597	0.165115	0.00894165	0.0503159	0.0865936	0.125267	0.145958	0.176811	0.22123
0.00430298	0.0523529	0.0853958	0.0182114	0.123596	0.219589	0.165154	0.00894165	0.0503159	0.0866089	0.125267	0.145935	0.176804	0.221214
0.00431061	0.0523605	0.0854034	0.0182114	0.12355	0.219597	0.165253	0.00894165	0.0503159	0.0866165	0.125282	0.145935	0.176804	0.22123
0.00431061	0.0523758	0.0854111	0.0182114	0.123512	0.219597	0.165321	0.00894928	0.0503159	0.0866165	0.12529	0.145935	0.176811	0.221252
0.00431061	0.0523682	0.0854034	0.0182114	0.123482	0.219574	0.165344	0.00894165	0.0503159	0.0866165	0.125282	0.145935	0.176819	0.221252
0.00431061	0.0523529	0.0853882	0.0182114	0.123459	0.219566	0.16539	0.00894928	0.0503159	0.0866241	0.12529	0.145927	0.176811	0.221252
0.00431061	0.05233	0.0853882	0.0182114	0.123428	0.219574	0.165428	0.00894165	0.0503159	0.0866241	0.125313	0.14592	0.176819	0.221268
0.00431061	0.0523148	0.0854034	0.0182114	0.123405	0.219566	0.165451	0.00894165	0.0503235	0.0866165	0.12532	0.14592	0.176842	0.22126
0.00430298	0.0522995	0.0854034	0.0182114	0.123367	0.219551	0.16552	0.00894165	0.0503235	0.0866089	0.12532	0.14592	0.176849	0.221252
0.00430298	0.0522995	0.0854034	0.0182114	0.123337	0.219521	0.165596	0.00894928	0.0503159	0.0865936	0.12532	0.14592	0.176842	0.221237
0.00431061	0.0523148	0.0853958	0.018219	0.123322	0.219498	0.165642	0.00894928	0.0503159	0.0865936	0.12532	0.145927	0.176826	0.221237
0.00431061	0.05233	0.0853958	0.018219	0.123283	0.219467	0.16568	0.00894928	0.0503082	0.0865936	0.125328	0.14595	0.176842	0.22123
0.00431061	0.0523224	0.0854111	0.0182114	0.123276	0.219414	0.165733	0.00894928	0.0503159	0.086586	0.125336	0.145966	0.176849	0.221237
0.00431061	0.0523224	0.0854187	0.0182114	0.123276	0.219315	0.16584	0.00894928	0.0503082	0.086586	0.125359	0.145973	0.176857	0.221252
0.00431061	0.05233	0.0853958	0.0182114	0.123245	0.219231	0.165932	0.00894928	0.0503082	0.0865936	0.125366	0.145996	0.176857	0.221252
0.00431061	0.0523224	0.0853882	0.0182114	0.123222	0.2192	0.165977	0.00896454	0.0503082	0.0866089	0.125374	0.146004	0.176857	0.221237
0.00431061	0.0523148	0.0853653	0.0182114	0.123222	0.219185	0.165985	0.00896454	0.0503082	0.0866089	0.125381	0.146004	0.176872	0.22123
0.00431061	0.05233	0.08535	0.0182037	0.123222	0.219208	0.166031	0.00896454	0.0503082	0.0865936	0.125381	0.146019	0.176888	0.221268
0.00430298	0.0523529	0.0853653	0.0182037	0.123215	0.219223	0.166084	0.00897217	0.0503082	0.0865936	0.125374	0.146049	0.176895	0.221321
0.00431061	0.05233	0.0853958	0.0182114	0.123177	0.219238	0.166115	0.00897217	0.0503082	0.0865936	0.125381	0.146065	0.176903	0.221375
0.00431061	0.05233	0.0853729	0.018219	0.123177	0.219276	0.166153	0.00897217	0.0503082	0.086586	0.125404	0.146072	0.176918	0.221375
0.00431061	0.0523529	0.0853653	0.0182037	0.123192	0.219315	0.166191	0.00897217	0.0503082	0.0865784	0.125404	0.14608	0.176926	0.221397
0.00431061	0.0523605	0.0853958	0.0182037	0.12323	0.219322	0.166214	0.00897217	0.0503082	0.086586	0.125389	0.146103	0.176949	0.221428
0.00431061	0.0523529	0.0854034	0.0182114	0.123245	0.21936	0.166222	0.0089798	0.0503082	0.086586	0.125404	0.146133	0.176971	0.221451
0.00430298	0.0523453	0.0853882	0.0182114	0.12326	0.219475	0.166252	0.0089798	0.0503082	0.0865936	0.12542	0.146164	0.176964	0.221443
0.00430298	0.05233	0.0853729	0.0182037	0.123291	0.219666	0.166306	0.00897217	0.0503082	0.0865936	0.12542	0.146164	0.176926	0.221443
0.00430298	0.05233	0.0853653	0.0182114	0.123329	0.219971	0.166412	0.00897217	0.0503082	0.0866089	0.125412	0.146179	0.176926	0.221443
0.00431061	0.0523148	0.0853653	0.0182114	0.123367	0.220421	0.166519	0.00897217	0.0503006	0.0865936	0.125404	0.146202	0.176941	0.22142
0.00431061	0.0523224	0.0853729	0.0182037	0.123367	0.220818	0.16655	0.00897217	0.0503006	0.086586	0.125389	0.146202	0.176949	0.221413
0.00431061	0.0523529	0.0853729	0.0182114	0.123367	0.221069	0.166573	0.00897217	0.0502853	0.086586	0.125389	0.146225	0.176964	0.221413
0.00431061	0.0523605	0.0853653	0.018219	0.12339	0.221237	0.166618	0.00897217	0.0502853	0.0865936	0.125389	0.14624	0.176971	0.221405
0.00430298	0.0523453	0.0853882	0.018219	0.123428	0.221397	0.166626	0.00897217	0.0503006	0.0865936	0.125389	0.146156	0.176964	0.221413
0.00431061	0.05233	0.0853958	0.0182114	0.123428	0.221504	0.166611	0.00897217	0.0503006	0.0865936	0.125381	0.146019	0.176971	0.221413
0.00431061	0.0523529	0.0853958	0.018219	0.123428	0.221603	0.166626	0.00897217	0.0503006	0.0865936	0.125381	0.145889	0.177002	0.221405
0.00431061	0.0523605	0.0853882	0.018219	0.123436	0.221725	0.166656	0.00896454	0.0502853	0.0866089	0.125404	0.145775	0.17701	0.221405
0.00430298	0.0523453	0.0853729	0.018219	0.123451	0.221909	0.166626	0.00896454	0.0502853	0.0866089	0.125404	0.145737	0.177002	0.221413
0.00430298	0.0523148	0.0853653	0.018219	0.123482	0.222115	0.166611	0.00896454	0.0502853	0.0865936	0.12542	0.145782	0.177002	0.22142
0.00431061	0.0523071	0.0853958	0.018219	0.123535	0.222275	0.166595	0.00896454	0.0502853	0.086586	0.125435	0.145782	0.177002	0.221405
0.00431061	0.05233	0.0854111	0.018219	0.123573	0.22229	0.16658	0.00896454	0.0502853	0.086586	0.125427	0.145752	0.17701	0.221367
0.00431061	0.0523605	0.0854034	0.0182114	0.123596	0.222244	0.166611	0.00896454	0.0502853	0.086586	0.12542	0.145729	0.177025	0.221336
0.00431061	0.0523529	0.0853958	0.0182114	0.123619	0.222191	0.166656	0.00897217	0.0503006	0.0865784	0.12542	0.145729	0.177017	0.221336
0.00431061	0.0523453	0.0853958	0.0182114	0.123657	0.222137	0.166656	0.00896454	0.0503006	0.086586	0.125427	0.145706	0.177025	0.221336
0.00431061	0.0523453	0.0854034	0.0182114	0.123703	0.222092	0.166649	0.00896454	0.0503006	0.0865936	0.12542	0.145683	0.17704	0.221352
0.00431061	0.0523453	0.085434	0.0182037	0.123734	0.222084	0.166664	0.00896454	0.0503006	0.0865936	0.12542	0.145683	0.177048	0.221367
0.00431061	0.0523453	0.0854111	0.0182037	0.123734	0.222046	0.166695	0.00896454	0.0503006	0.0866089	0.12542	0.14566	0.177048	0.221367
0.00430298	0.0523605	0.0853882	0.0182114	0.123726	0.221992	0.166695	0.00894928	0.0503006	0.0866089	0.125412	0.14563	0.177048	0.221359
0.00431061	0.0523453	0.0854034	0.0182114	0.123734	0.221954	0.166687	0.00894928	0.0502853	0.0865936	0.125404	0.14563	0.17704	0.221359
0.00431061	0.0523224	0.0854187	0.018219	0.123772	0.221939	0.166695	0.00894928	0.0502853	0.0866089	0.125389	0.14566	0.17701	0.221352
0.00431061	0.05233	0.0854034	0.0182114	0.123817	0.221901	0.166702	0.00894928	0.0502853	0.0866089	0.125366	0.145676	0.177002	0.221359
0.00431061	0.0523529	0.0853882	0.0182114	0.123856	0.22187	0.166702	0.00894165	0.0502853	0.0866165	0.125343	0.145691	0.176994	0.221375
0.00431061	0.0523453	0.0854034	0.018219	0.123894	0.22184	0.166702	0.00894165	0.0502853	0.0865936	0.125343	0.145729	0.176987	0.221375
0.00431061	0.05233	0.0854111	0.018219	0.12394	0.221802	0.166702	0.00894165	0.0502853	0.0865936	0.125343	0.14576	0.177002	0.221375
0.00431061	0.05233	0.0854034	0.0182114	0.123993	0.221809	0.16671	0.00894165	0.0502777	0.0866089	0.125366	0.145775	0.17701	0.221375
0.00431061	0.0523529	0.0853882	0.018219	0.124039	0.221817	0.166725	0.00894165	0.0502777	0.0866165	0.125389	0.145782	0.176994	0.221352
0.00430298	0.0523605	0.0853653	0.018219	0.124092	0.221817	0.166763	0.00894165	0.0502777	0.0866089	0.125412	0.145805	0.176987	0.221329
0.00430298	0.0523529	0.0853653	0.018219	0.124153	0.221825	0.166771	0.00894165	0.0502853	0.0866089	0.125427	0.145813	0.176987	0.221375
0.00431061	0.05233	0.0853653	0.018219	0.124214	0.221863	0.166725	0.00894165	0.0502777	0.0866165	0.125435	0.145821	0.176964	0.221413
0.00431061	0.0523453	0.08535	0.018219	0.124252	0.221893	0.166687	0.00894165	0.0502777	0.0866165	0.125435	0.145836	0.176941	0.221397
0.00430298	0.0523605	0.0853653	0.018219	0.124245	0.221886	0.16671	0.00894165	0.0502777	0.0866241	0.125427	0.145836	0.176949	0.221397
0.00431061	0.0523529	0.0854034	0.018219	0.124237	0.22184	0.166756	0.00893402	0.0502853	0.0866394	0.125412	0.145828	0.176949	0.22142
0.00431061	0.0523605	0.0854111	0.018219	0.124207	0.221809	0.166763	0.00894165	0.0502853	0.0866394	0.125412	0.145836	0.176941	0.221428
0.00430298	0.0523758	0.08535	0.018219	0.124153	0.221817	0.16674	0.00894165	0.0502853	0.0866547	0.125412	0.145836	0.176941	0.221413
0.00430298	0.0523529	0.0853348	0.018219	0.124092	0.221817	0.166695	0.00894165	0.0502853	0.0866394	0.125412	0.145851	0.176949	0.22142
0.00431061	0.0523453	0.0853882	0.0182114	0.124046	0.221817	0.166664	0.00894165	0.0503006	0.0866318	0.125412	0.145874	0.176949	0.221428
0.00430298	0.0523453	0.0854187	0.0182037	0.124008	0.22184	0.166687	0.00894165	0.0503006	0.0866318	0.12542	0.145889	0.176964	0.221413
0.00430298	0.05233	0.0853958	0.0182114	0.12397	0.22184	0.16671	0.00894165	0.0503082	0.0866318	0.12542	0.145889	0.176971	0.221397
0.00430298	0.0523529	0.0853882	0.0182114	0.123947	0.221786	0.166687	0.00894165	0.0503082	0.0866241	0.125412	0.145912	0.176971	0.221405
0.00430298	0.0523682	0.0854111	0.0182037	0.123947	0.221672	0.166664	0.00893402	0.0503082	0.0866241	0.125404	0.145927	0.176964	0.221458
0.00431061	0.0523453	0.0854111	0.0182037	0.12394	0.221581	0.166656	0.00893402	0.0503082	0.0866394	0.125404	0.14592	0.176971	0.221512
0.00431061	0.0523453	0.0853729	0.0182114	0.123917	0.22155	0.166603	0.00894165	0.0503082	0.0866394	0.125389	0.14592	0.176994	0.221512
0.00431061	0.0523682	0.0853577	0.0182114	0.123917	0.221512	0.166527	0.00894165	0.0503082	0.0866318	0.125381	0.145935	0.176994	0.221504
0.00431061	0.0523605	0.0853729	0.0182114	0.123901	0.221466	0.166504	0.00894165	0.0503159	0.0866318	0.125381	0.14592	0.17701	0.221519
0.00431061	0.0523453	0.0853729	0.0182114	0.123871	0.221466	0.166481	0.00894165	0.0503082	0.0866394	0.125381	0.145882	0.17701	0.221527
0.00431061	0.0523529	0.0853729	0.0182114	0.123856	0.221458	0.16642	0.00894165	0.0503159	0.0866318	0.125404	0.145866	0.17701	0.221542
0.00431061	0.0523605	0.0853729	0.018219	0.123863	0.221336	0.166367	0.00894165	0.0503159	0.0866318	0.125412	0.145859	0.17701	0.22155
0.00431061	0.0523453	0.0853958	0.0182114	0.123894	0.221214	0.166359	0.00894165	0.0503159	0.0866394	0.12542	0.145859	0.17701	0.22155
0.00431061	0.0523453	0.0854034	0.0182114	0.123924	0.221184	0.166367	0.00894165	0.0503235	0.0866394	0.125427	0.145851	0.176994	0.221542
0.00430298	0.0523453	0.0853958	0.0182114	0.123947	0.221138	0.166351	0.00894165	0.0503235	0.0866394	0.125435	0.145828	0.176994	0.221519
0.00431061	0.0523529	0.0853653	0.0182114	0.123924	0.221062	0.166313	0.00894165	0.0503235	0.0866318	0.125458	0.145813	0.177002	0.221519
0.00431061	0.0523605	0.0853577	0.0182114	0.123917	0.221039	0.166283	0.00894165	0.0503235	0.0866318	0.125519	0.145813	0.176994	0.221527
0.00430298	0.0523529	0.0853729	0.0182037	0.123924	0.221077	0.166267	0.00894928	0.0503235	0.0866241	0.12558	0.145821	0.176994	0.22155
0.00430298	0.0523224	0.0853958	0.0182037	0.123917	0.221069	0.166275	0.00894928	0.0503235	0.0866165	0.125618	0.145828	0.177017	0.221565
0.00431061	0.0523148	0.0854034	0.0182114	0.123894	0.221069	0.166283	0.00894165	0.0503082	0.0866165	0.125656	0.145836	0.177048	0.221596
0.00431061	0.05233	0.0853958	0.0182114	0.123871	0.22113	0.166306	0.00894165	0.0503006	0.0866165	0.125702	0.145836	0.177048	0.221573
0.00431061	0.0523453	0.0854034	0.0182114	0.123871	0.22126	0.166321	0.00894928	0.0503082	0.0866241	0.125732	0.145813	0.177055	0.221565
0.00431061	0.0523529	0.0853958	0.0182114	0.123894	0.221397	0.166336	0.00894928	0.0503159	0.0866241	0.125748	0.145767	0.177055	0.221565
0.00431061	0.05233	0.0853577	0.0182114	0.123901	0.221512	0.166321	0.00896454	0.0503159	0.0866241	0.125732	0.145729	0.177048	0.221527
0.00430298	0.0523224	0.0853195	0.0182114	0.123909	0.221573	0.166298	0.00896454	0.0503159	0.0866241	0.125748	0.145714	0.17704	0.221519
0.00431061	0.0523453	0.08535	0.0182114	0.12394	0.221603	0.166328	0.00896454	0.0503159	0.0866318	0.125732	0.145706	0.17704	0.221527
0.00431061	0.0523605	0.0853729	0.0182037	0.12394	0.221664	0.166374	0.00896454	0.0503159	0.0866318	0.125725	0.145676	0.177017	0.221497
0.00431061	0.0523529	0.0853729	0.0182037	0.123947	0.221771	0.166367	0.00896454	0.0503082	0.0866318	0.12571	0.14566	0.17701	0.221474
0.00431061	0.05233	0.0853882	0.0182114	0.12397	0.221855	0.166374	0.00896454	0.0503082	0.0866241	0.125702	0.145645	0.177025	0.221504
0.00431061	0.05233	0.0853958	0.0182114	0.124001	0.221947	0.166412	0.00896454	0.0503006	0.0866165	0.125694	0.14563	0.17704	0.221474
0.00430298	0.05233	0.0853729	0.0182037	0.123993	0.222061	0.166412	0.00896454	0.0502853	0.0866165	0.125694	0.14563	0.177048	0.22142
0.00430298	0.0523529	0.0853729	0.0182114	0.123993	0.22216	0.16642	0.00896454	0.0502777	0.0866165	0.125702	0.14566	0.177063	0.221451
0.00431061	0.0523529	0.0853958	0.018219	0.123993	0.222229	0.166451	0.00897217	0.0502777	0.0866165	0.12571	0.145676	0.177071	0.221466
0.00431061	0.0523453	0.0853958	0.0182114	0.12397	0.222237	0.16642	0.00897217	0.0502777	0.0866241	0.125694	0.14566	0.177048	0.221428
0.00430298	0.0523453	0.0853958	0.0182037	0.123955	0.222229	0.166435	0.00897217	0.0502777	0.0866318	0.125679	0.145645	0.177025	0.221466
0.00430298	0.0523453	0.0853958	0.0182114	0.123947	0.222252	0.166519	0.0089798	0.0502777	0.0866318	0.125671	0.14566	0.17704	0.221519
0.00431061	0.05233	0.0853729	0.0182114	0.123955	0.222328	0.166557	0.0089798	0.0502701	0.0866394	0.125671	0.145683	0.177017	0.221466
0.00431061	0.05233	0.0853882	0.0182037	0.123955	0.222374	0.166557	0.0089798	0.0502701	0.0866394	0.125671	0.145706	0.17701	0.22142
0.00431061	0.0523529	0.0854187	0.0182037	0.12394	0.222382	0.166611	0.0089798	0.0502777	0.0866318	0.125694	0.145729	0.177017	0.221405
0.00431061	0.0523605	0.0854187	0.0182037	0.12394	0.222389	0.166656	0.0089798	0.0502777	0.0866318	0.125702	0.145737	0.177017	0.221367
0.00431061	0.05233	0.0853882	0.0182114	0.123955	0.222382	0.166687	0.0089798	0.0502777	0.0866318	0.125702	0.14576	0.177017	0.221329
0.00430298	0.0523224	0.0853729	0.018219	0.123955	0.222343	0.166756	0.0089798	0.0502777	0.0866394	0.125717	0.14576	0.17704	0.221298
0.00431061	0.0523148	0.0853653	0.0182114	0.12394	0.22229	0.166824	0.0089798	0.0502777	0.0866394	0.125725	0.145752	0.177055	0.221214
0.00431061	0.0523224	0.0853348	0.0182037	0.12394	0.222214	0.166901	0.00898743	0.0502701	0.0866318	0.125725	0.145737	0.177055	0.22113
0.00431061	0.0523453	0.0853424	0.0182114	0.123924	0.222137	0.167007	0.00898743	0.0502701	0.0866394	0.125725	0.145737	0.177055	0.221092
0.00431061	0.0523529	0.0854034	0.0182037	0.123878	0.222046	0.16713	0.00898743	0.0502625	0.0866394	0.125725	0.145729	0.177048	0.221062
0.00431061	0.0523453	0.0854111	0.0181961	0.123848	0.221962	0.167244	0.00898743	0.0502625	0.0866318	0.125748	0.145721	0.177048	0.221031
0.00431061	0.0523453	0.0853958	0.0181961	0.123848	0.221893	0.167389	0.00898743	0.0502625	0.0866318	0.125748	0.145691	0.177071	0.221016
0.00431061	0.0523453	0.0854111	0.0182037	0.12384	0.221802	0.167519	0.00898743	0.0502625	0.0866165	0.125732	0.14566	0.177071	0.220978
0.00431061	0.05233	0.0853958	0.0182037	0.12381	0.221703	0.167664	0.00898743	0.0502548	0.0866165	0.125748	0.145645	0.177055	0.220955
0.00430298	0.05233	0.0853577	0.0182114	0.123802	0.221619	0.167976	0.00898743	0.0502548	0.0866089	0.125748	0.145638	0.177055	0.22097
0.00430298	0.05233	0.0853729	0.0182114	0.123802	0.221565	0.168327	0.00898743	0.0502548	0.0866165	0.125748	0.14563	0.177063	0.22097
0.00431061	0.0523224	0.0853958	0.0182037	0.123825	0.221497	0.168449	0.00898743	0.0502625	0.0866318	0.125748	0.145622	0.177063	0.220932
0.00431061	0.0523224	0.0853729	0.0182037	0.123825	0.221413	0.168365	0.0089798	0.0502625	0.0866547	0.125755	0.145622	0.177086	0.220917
0.00431061	0.0523453	0.0853729	0.018219	0.123795	0.221321	0.168289	0.0089798	0.0502548	0.0866547	0.125755	0.14563	0.177109	0.220917
0.00432587	0.0523605	0.0853958	0.018219	0.123756	0.221237	0.168274	0.00898743	0.0502319	0.0866623	0.125732	0.145676	0.177116	0.220886
0.00431061	0.0523529	0.0853882	0.0182037	0.123734	0.221153	0.168312	0.00898743	0.0502319	0.0866699	0.125717	0.145737	0.177132	0.22084
0.00431061	0.0523453	0.0853729	0.0182037	0.123726	0.221092	0.168381	0.00898743	0.0502319	0.0866547	0.125717	0.14576	0.177132	0.22084
0.00431061	0.0523529	0.0853958	0.0182037	0.123695	0.221054	0.168404	0.00898743	0.0502319	0.0866318	0.125717	0.145752	0.177109	0.220848
0.00431061	0.0523224	0.0853882	0.0182037	0.123672	0.221008	0.168373	0.00898743	0.0502319	0.0866165	0.125702	0.14576	0.177109	0.22084
0.00431061	0.0523148	0.0853729	0.0182114	0.123695	0.220993	0.168365	0.00898743	0.0502472	0.0865631	0.125679	0.145775	0.177132	0.220825
0.00431061	0.0523453	0.0853958	0.0182343	0.123711	0.221024	0.168304	0.0089798	0.0502243	0.0864868	0.125679	0.145775	0.177132	0.220825
0.00431061	0.0523529	0.0854034	0.018219	0.123695	0.221031	0.168205	0.00898743	0.0502243	0.0864639	0.125679	0.145767	0.177132	0.220848
0.00431061	0.0523453	0.0853882	0.0182037	0.12368	0.221054	0.168129	0.00899506	0.0502243	0.0864639	0.125679	0.145782	0.177147	0.220848
0.00431061	0.0523453	0.0853729	0.0182114	0.123718	0.221077	0.168106	0.00898743	0.0502243	0.0864639	0.125694	0.14579	0.177162	0.22081
0.00431061	0.0523453	0.0853958	0.0182114	0.123734	0.221092	0.168083	0.00898743	0.0502243	0.0864639	0.125694	0.14579	0.177162	0.220795
0.00431061	0.05233	0.0853958	0.0182037	0.123718	0.221077	0.168083	0.00899506	0.0502319	0.0864639	0.125694	0.145805	0.177155	0.220871
0.00431061	0.05233	0.0853882	0.0182037	0.123695	0.221054	0.168083	0.00898743	0.0502243	0.0864639	0.125702	0.145821	0.17717	0.220917
0.00431061	0.0523453	0.0853729	0.0182114	0.123718	0.221031	0.168068	0.00898743	0.0502167	0.0864639	0.125702	0.145821	0.177185	0.220871
0.00430298	0.05233	0.0853729	0.0182114	0.123749	0.221008	0.16806	0.00898743	0.0502167	0.0864639	0.125694	0.145836	0.177185	0.220848
0.00431061	0.0523224	0.0853882	0.0182114	0.123749	0.220993	0.168045	0.00898743	0.0502167	0.0864487	0.125702	0.145866	0.177185	0.220909
0.00431061	0.0523453	0.0854034	0.0182114	0.123734	0.221008	0.168015	0.00898743	0.050209	0.086441	0.125702	0.145889	0.177193	0.220932
0.00431061	0.05233	0.0853882	0.0182037	0.123749	0.221031	0.167992	0.00898743	0.0502167	0.086441	0.125679	0.145905	0.177185	0.22094
0.00431061	0.0523071	0.0853653	0.0182037	0.123749	0.221092	0.168015	0.00898743	0.0502167	0.0864258	0.125664	0.145935	0.17717	0.220963
0.00432587	0.0523148	0.0853729	0.0182114	0.123764	0.221184	0.168022	0.00898743	0.0502167	0.0863647	0.125656	0.145966	0.177185	0.220963
0.00431061	0.0523224	0.0853958	0.0182114	0.123779	0.221222	0.167992	0.00898743	0.0502167	0.0862808	0.125656	0.145973	0.1772	0.220932
0.00430298	0.0523148	0.0854034	0.0182037	0.123779	0.221214	0.167976	0.00898743	0.0502243	0.0862198	0.125656	0.145981	0.177185	0.220917
0.00431061	0.0523148	0.0853958	0.0182037	0.123772	0.221214	0.167984	0.00898743	0.0502243	0.0861816	0.125656	0.146011	0.177155	0.220909
0.00431061	0.05233	0.0853882	0.0182114	0.123779	0.221214	0.168015	0.00898743	0.0502167	0.086174	0.125656	0.146004	0.177155	0.220886
0.00431061	0.0523453	0.0853729	0.0182037	0.12381	0.221176	0.168037	0.00898743	0.0502167	0.0861816	0.125656	0.145966	0.177162	0.220863
0.00431061	0.0523224	0.0853882	0.0181961	0.12384	0.221107	0.168068	0.00898743	0.0502167	0.0861893	0.125656	0.145958	0.177147	0.220848
0.00431061	0.0523224	0.0853958	0.0182037	0.123871	0.221069	0.168068	0.00898743	0.0502167	0.0861893	0.125656	0.14595	0.177139	0.220863
0.00431061	0.05233	0.0853958	0.0182114	0.123917	0.221115	0.16806	0.00898743	0.0502243	0.0861969	0.125664	0.145927	0.177155	0.220863
0.00431061	0.0523453	0.0853958	0.0182037	0.123962	0.22113	0.168076	0.00898743	0.0502243	0.0862045	0.125671	0.14592	0.17717	0.220848
0.00431061	0.0523453	0.0853882	0.0182114	0.123985	0.221107	0.168114	0.00898743	0.0502243	0.0862045	0.125671	0.145927	0.17717	0.220833
0.00431061	0.0523453	0.0853729	0.018219	0.123993	0.221092	0.168114	0.00898743	0.0502243	0.0862045	0.125664	0.145905	0.177162	0.22084
0.00431061	0.0523453	0.0853882	0.018219	0.124023	0.221115	0.168091	0.00898743	0.0502319	0.0862274	0.125656	0.145874	0.177155	0.220871
0.00431061	0.0523529	0.0853882	0.0182037	0.124062	0.22113	0.168076	0.00898743	0.0502319	0.0862427	0.125656	0.145866	0.177147	0.220863
0.00430298	0.0523453	0.0853729	0.0182037	0.124069	0.221153	0.168068	0.00898743	0.0502319	0.0862656	0.125664	0.145882	0.177147	0.22084
0.00430298	0.0523453	0.0853729	0.0182037	0.124084	0.221153	0.168076	0.00898743	0.0502243	0.0862808	0.125671	0.145874	0.177139	0.220833
0.00430298	0.0523529	0.0853729	0.0182114	0.124123	0.221153	0.168091	0.0089798	0.0502243	0.0862961	0.125664	0.145874	0.177132	0.220825
0.00430298	0.0523605	0.0853882	0.018219	0.124153	0.221184	0.168106	0.00898743	0.0502167	0.086319	0.125664	0.145859	0.177109	0.220818
0.00431061	0.0523605	0.0853729	0.0182114	0.124168	0.221321	0.168106	0.0089798	0.0502167	0.0863342	0.125656	0.145851	0.177101	0.22081
0.00431061	0.0523605	0.0853729	0.0182114	0.124199	0.221474	0.168121	0.0089798	0.0502167	0.0863647	0.125656	0.145859	0.177109	0.220818
0.00431061	0.0523453	0.0853729	0.0182114	0.124214	0.221565	0.168129	0.00898743	0.0502167	0.08638	0.125664	0.145882	0.177139	0.220825
0.00430298	0.0523453	0.0853882	0.0182114	0.124229	0.221581	0.168121	0.00898743	0.0502167	0.0863953	0.125656	0.145905	0.177155	0.220825
0.00431061	0.0523529	0.0854034	0.0182114	0.124245	0.22155	0.168083	0.0089798	0.0502167	0.0864182	0.125656	0.145905	0.177147	0.220825
0.00431061	0.0523682	0.0854034	0.0182114	0.124237	0.221481	0.168076	0.0089798	0.0502167	0.0864334	0.125648	0.145912	0.177155	0.22084
0.00431061	0.0523682	0.0853958	0.018219	0.124207	0.221397	0.168106	0.00898743	0.0502167	0.086441	0.125626	0.145935	0.17717	0.220863
0.00431061	0.0523605	0.0853958	0.0182114	0.124207	0.221313	0.168137	0.00898743	0.0502167	0.0864639	0.125618	0.145958	0.17717	0.220871
0.00431061	0.0523453	0.0854111	0.0182114	0.124237	0.221237	0.168159	0.0089798	0.0502243	0.0864792	0.125618	0.145973	0.177162	0.220879
0.00431061	0.05233	0.0854111	0.018219	0.124245	0.221214	0.168182	0.0089798	0.0502167	0.0864944	0.125618	0.146004	0.177162	0.220894
0.00430298	0.05233	0.0854034	0.018219	0.12426	0.22123	0.168236	0.0089798	0.0502167	0.0865097	0.12561	0.146019	0.177162	0.220917
0.00431061	0.05233	0.0854034	0.0182114	0.124283	0.221283	0.168274	0.00897217	0.0502167	0.0865097	0.125603	0.146011	0.177155	0.220932
0.00431061	0.05233	0.0854034	0.0182114	0.12426	0.221329	0.168335	0.00897217	0.0502243	0.0865173	0.125603	0.145996	0.177185	0.220963
0.00431061	0.0523453	0.0853958	0.018219	0.12426	0.221382	0.168404	0.0089798	0.0502167	0.086525	0.12561	0.145973	0.1772	0.220978
0.00431061	0.0523529	0.0853577	0.018219	0.124283	0.22142	0.168427	0.0089798	0.050209	0.086525	0.12561	0.145966	0.1772	0.22097
0.00431061	0.0523453	0.08535	0.0182114	0.124283	0.221405	0.168465	0.0089798	0.050209	0.0865173	0.12561	0.14595	0.177193	0.220978
0.00431061	0.05233	0.0854034	0.0182114	0.124268	0.221352	0.168571	0.0089798	0.050209	0.0865097	0.12561	0.145927	0.177208	0.220993
0.00430298	0.0523529	0.0854416	0.0182114	0.124268	0.221321	0.168716	0.0089798	0.0502167	0.0864944	0.125618	0.145912	0.1772	0.221008
0.00431061	0.0523605	0.0854034	0.0182114	0.12426	0.221352	0.168816	0.0089798	0.0502167	0.0864944	0.125626	0.145912	0.177193	0.221031
0.00431061	0.0523605	0.0853653	0.0182037	0.124252	0.221382	0.168861	0.0089798	0.0502167	0.0864792	0.125618	0.145905	0.1772	0.221062
0.00431061	0.0523605	0.0853882	0.0182037	0.124252	0.221397	0.168869	0.0089798	0.050209	0.0864716	0.125626	0.145874	0.177193	0.221085
0.00431061	0.0523605	0.0854034	0.0182114	0.124229	0.22142	0.168892	0.0089798	0.0502014	0.0864792	0.125626	0.145859	0.177193	0.221123
0.00431061	0.0523529	0.0854187	0.0182114	0.124207	0.221458	0.168945	0.0089798	0.050209	0.0864716	0.125626	0.145851	0.1772	0.221176
0.00431061	0.0523529	0.085434	0.0182037	0.124214	0.221466	0.168983	0.0089798	0.0502167	0.0864639	0.125626	0.145813	0.177208	0.221199
0.00431061	0.0523529	0.0853882	0.0182037	0.124199	0.221466	0.169006	0.0089798	0.0502243	0.0864639	0.125618	0.145775	0.177208	0.221207
0.00430298	0.0523529	0.0853348	0.0182037	0.124153	0.221466	0.169014	0.0089798	0.0502243	0.0864639	0.12561	0.14576	0.177216	0.221237
0.00430298	0.0523453	0.0853043	0.0182114	0.124138	0.221466	0.168983	0.0089798	0.0502243	0.0864487	0.125626	0.145729	0.177216	0.221252
0.00430298	0.0523453	0.0853195	0.0182037	0.124123	0.221443	0.168907	0.0089798	0.0502319	0.0864334	0.125633	0.145721	0.1772	0.221222
0.00431061	0.05233	0.0853882	0.0182037	0.1241	0.221443	0.168823	0.0089798	0.0502319	0.0864334	0.125648	0.145729	0.177193	0.221222
0.00431061	0.05233	0.085434	0.0182114	0.124054	0.221527	0.168762	0.0089798	0.0502319	0.0864258	0.125656	0.145729	0.177193	0.221252
0.00431061	0.0523529	0.0854416	0.018219	0.124008	0.221748	0.168724	0.0089798	0.0502243	0.0864105	0.125664	0.145714	0.177185	0.221268
0.00431061	0.0523529	0.0854416	0.018219	0.123985	0.222	0.168678	0.0089798	0.0502167	0.0863953	0.125656	0.145706	0.17717	0.221275
0.00431061	0.0523529	0.0854416	0.0182114	0.123962	0.222244	0.168617	0.0089798	0.050209	0.0863876	0.125656	0.145706	0.177162	0.221313
0.00431061	0.0523529	0.0853729	0.0182114	0.123955	0.22245	0.168533	0.00898743	0.050209	0.0863724	0.125656	0.145691	0.177155	0.221359
0.00431061	0.0523529	0.08535	0.0182114	0.12394	0.222603	0.168472	0.00898743	0.050209	0.0863495	0.125664	0.145691	0.177162	0.221382
0.00431061	0.0523529	0.0854034	0.0182114	0.123909	0.222702	0.168404	0.00898743	0.0502167	0.0863419	0.125664	0.145706	0.177185	0.221413
0.00431061	0.0523529	0.0854187	0.0182114	0.123878	0.222763	0.168304	0.00898743	0.0502243	0.0863419	0.125664	0.145691	0.177162	0.221443
0.00431061	0.0523529	0.08535	0.0182114	0.123871	0.222771	0.168221	0.00898743	0.0502167	0.0863419	0.125671	0.145668	0.177139	0.221458
0.00430298	0.0523529	0.0853348	0.0182037	0.123848	0.222763	0.168159	0.00898743	0.0502167	0.0863419	0.125679	0.14566	0.177147	0.221474
0.00430298	0.0523529	0.0853653	0.0182114	0.12381	0.222794	0.168121	0.00899506	0.0502243	0.0863419	0.125702	0.14566	0.177155	0.221497
0.00430298	0.0523529	0.0854034	0.018219	0.123779	0.222839	0.168083	0.00901031	0.0502167	0.0863342	0.12571	0.14566	0.177139	0.221512
0.00431061	0.0523453	0.0854034	0.0182114	0.123764	0.222832	0.168007	0.00901031	0.0502167	0.0863342	0.125717	0.145645	0.177132	0.221542
0.00431061	0.0523453	0.0853882	0.0182114	0.123764	0.222839	0.167908	0.00901031	0.0502243	0.0863419	0.125725	0.145638	0.177139	0.221565
0.00431061	0.0523453	0.0853729	0.0182037	0.123772	0.222847	0.167839	0.00901794	0.0502243	0.0863419	0.125732	0.145638	0.177132	0.221565
0.00431061	0.0523529	0.0853958	0.0182114	0.123779	0.222778	0.167824	0.00901031	0.0502167	0.0863419	0.125732	0.145638	0.177116	0.221558
0.00431061	0.0523605	0.0854034	0.0182114	0.123802	0.222679	0.167824	0.00901031	0.0502167	0.0863419	0.125755	0.145638	0.177101	0.221565
0.00431061	0.0523529	0.0853729	0.018219	0.123779	0.222626	0.167824	0.00901031	0.0502243	0.0863419	0.125771	0.14563	0.177094	0.221581
0.00431061	0.0523529	0.0853729	0.0182114	0.123718	0.222618	0.167793	0.00901031	0.0502243	0.0863419	0.125763	0.14563	0.177094	0.221581
0.00431061	0.0523529	0.0853882	0.0182037	0.12368	0.222626	0.167778	0.00901031	0.0502167	0.0863495	0.125763	0.14563	0.177101	0.221581
0.00431061	0.0523529	0.0853653	0.0182114	0.123672	0.222672	0.167778	0.00901794	0.0502167	0.0863724	0.125763	0.145638	0.177094	0.221581
0.00430298	0.0523453	0.0853424	0.018219	0.123657	0.222725	0.167778	0.00901794	0.050209	0.0863876	0.125771	0.145638	0.177086	0.221581
0.00431061	0.0523529	0.08535	0.0182114	0.12365	0.222786	0.16777	0.00901794	0.0502167	0.0864105	0.125771	0.145638	0.177086	0.221596
0.00432587	0.0523529	0.0853577	0.0182114	0.12365	0.222847	0.16777	0.00901794	0.0502167	0.0864258	0.125778	0.145645	0.177101	0.221603
0.00431061	0.0523529	0.0853729	0.018219	0.12365	0.22287	0.167786	0.00901794	0.0502167	0.086441	0.125801	0.145645	0.177101	0.221611
0.00430298	0.0523529	0.0854034	0.0182114	0.123627	0.222847	0.167801	0.00901794	0.050209	0.086441	0.125816	0.14566	0.177086	0.221626
0.00430298	0.0523453	0.0853958	0.0182114	0.123619	0.22287	0.167801	0.00901794	0.050209	0.086441	0.125832	0.145676	0.177094	0.221642
0.00431061	0.0523529	0.0853729	0.018219	0.123604	0.222847	0.167786	0.00901031	0.0502243	0.0864487	0.125847	0.145676	0.177094	0.221642
0.00431061	0.0523605	0.0853577	0.0182114	0.123573	0.222816	0.167778	0.00901794	0.0502243	0.0864487	0.125854	0.145668	0.177063	0.221672
0.00430298	0.0523529	0.0853577	0.0182114	0.123573	0.222847	0.16777	0.00901794	0.050209	0.0864334	0.12587	0.145668	0.177048	0.221725
0.00430298	0.0523453	0.0853653	0.0182114	0.123573	0.222893	0.167732	0.00901031	0.0502167	0.0864182	0.125893	0.14566	0.177063	0.221695
0.00430298	0.0523453	0.0853882	0.0182037	0.123566	0.222847	0.167725	0.00901031	0.0502243	0.0863953	0.125877	0.145638	0.177071	0.221642
0.00431061	0.0523529	0.0853577	0.0182037	0.123596	0.222801	0.16777	0.00901031	0.0502167	0.0863724	0.125862	0.14563	0.177063	0.221695
0.00431061	0.0523529	0.08535	0.0182114	0.123627	0.222778	0.167793	0.00901031	0.0502167	0.0863495	0.125832	0.145622	0.177063	0.221748
0.00431061	0.0523529	0.0853653	0.0182114	0.123657	0.222733	0.167793	0.00901031	0.0502319	0.0863342	0.125816	0.145615	0.177071	0.221703
0.00431061	0.0523529	0.0853577	0.018219	0.123672	0.222725	0.167824	0.00901031	0.0502319	0.0862961	0.125793	0.145607	0.177086	0.221725
0.00431061	0.0523453	0.08535	0.0182343	0.123695	0.222733	0.167839	0.00901031	0.0502243	0.0862732	0.125771	0.145615	0.177086	0.221817
0.00431061	0.0523453	0.0854111	0.018219	0.123703	0.222618	0.167839	0.00901031	0.0502243	0.0862503	0.125755	0.145615	0.177086	0.221771
0.00431061	0.0523453	0.0854645	0.0182114	0.123711	0.222496	0.167839	0.00901031	0.0502319	0.0862274	0.125748	0.145615	0.177071	0.22171
0.00431061	0.0523529	0.085434	0.0182114	0.123718	0.222542	0.167831	0.00899506	0.0502319	0.0862045	0.125748	0.145638	0.177071	0.221771
0.00431061	0.0523529	0.0853958	0.018219	0.123711	0.222626	0.167816	0.00899506	0.0502319	0.0861969	0.125748	0.145676	0.177086	0.221756
0.00431061	0.0523529	0.0854034	0.018219	0.12365	0.222626	0.167801	0.00899506	0.0502243	0.0861893	0.125748	0.145683	0.177094	0.221619
0.00431061	0.0523529	0.0854111	0.0182343	0.123596	0.222626	0.167786	0.00901031	0.0502243	0.0861664	0.125732	0.145668	0.177109	0.221596
0.00431061	0.0523605	0.0854187	0.0182343	0.123573	0.222641	0.167763	0.00899506	0.0502243	0.0861435	0.125732	0.14566	0.177116	0.221642
0.00431061	0.0523529	0.085434	0.018219	0.123611	0.222603	0.167747	0.00899506	0.0502243	0.0861282	0.125732	0.145668	0.177109	0.221603
0.00431061	0.0523453	0.0854111	0.018219	0.123634	0.222595	0.16774	0.00899506	0.0502243	0.0861206	0.125725	0.14566	0.177116	0.221619
0.00431061	0.0523224	0.0853958	0.0182114	0.123665	0.222603	0.167732	0.00899506	0.0502167	0.0861053	0.125717	0.145615	0.177139	0.221687
0.00430298	0.0523224	0.0853882	0.0182114	0.123665	0.222572	0.167747	0.00899506	0.0502167	0.0860901	0.125725	0.145607	0.177147	0.221657
0.00431061	0.0523224	0.0853729	0.0182114	0.12365	0.222519	0.167763	0.00899506	0.0502014	0.0860748	0.125725	0.145615	0.177147	0.221642
0.00431061	0.0523224	0.0853729	0.0182114	0.123604	0.222527	0.167732	0.00899506	0.0502014	0.0860443	0.125717	0.145584	0.177162	0.221687
0.00430298	0.05233	0.0853882	0.0182037	0.123581	0.222519	0.167747	0.00899506	0.050209	0.0860214	0.12571	0.145538	0.17717	0.221687
0.00431061	0.0523529	0.0853958	0.0182037	0.123581	0.222328	0.167847	0.00899506	0.050209	0.0859985	0.125717	0.145523	0.177193	0.221664
0.00431061	0.0523605	0.0853958	0.0182037	0.123535	0.221931	0.167961	0.00899506	0.0502014	0.0859985	0.125717	0.145531	0.177193	0.221672
0.00431061	0.0523605	0.0854034	0.0182114	0.123489	0.221542	0.168015	0.00901031	0.050209	0.0859909	0.125725	0.145538	0.177185	0.221672
0.00431061	0.0523605	0.0854034	0.0182114	0.123489	0.221275	0.16803	0.00899506	0.050209	0.0859528	0.125725	0.145523	0.177185	0.221657
0.00431061	0.0523529	0.0853958	0.018219	0.12352	0.221123	0.16803	0.00899506	0.0502014	0.0859222	0.125725	0.145493	0.177193	0.221649
0.00431061	0.0523529	0.0853958	0.0182114	0.123535	0.221024	0.167984	0.00899506	0.0502014	0.0858917	0.125732	0.145477	0.177185	0.221611
0.00431061	0.0523453	0.0854034	0.0182114	0.123535	0.22094	0.167908	0.00899506	0.0502014	0.0858612	0.125748	0.14547	0.177185	0.221565
0.00430298	0.05233	0.0854034	0.018219	0.12355	0.220879	0.167824	0.00899506	0.0502014	0.0858459	0.125748	0.145462	0.177185	0.221558
0.00431061	0.05233	0.0854034	0.018219	0.123596	0.220863	0.167778	0.00899506	0.0502014	0.0858231	0.125755	0.145447	0.177063	0.221527
0.00431061	0.05233	0.0854187	0.0182114	0.123657	0.220818	0.16777	0.00899506	0.0501862	0.0858002	0.125748	0.145439	0.176895	0.221474
0.00431061	0.0523453	0.0854492	0.0182114	0.123703	0.220779	0.167786	0.00899506	0.0501862	0.0857849	0.125732	0.145424	0.176804	0.221458
0.00431061	0.0523453	0.0854568	0.0182114	0.123711	0.220879	0.167801	0.00899506	0.0501862	0.085762	0.125732	0.145416	0.176804	0.221451
0.00430298	0.0523453	0.0854568	0.0182037	0.123726	0.221039	0.167801	0.00899506	0.0501862	0.0857544	0.125748	0.145416	0.176811	0.221405
0.00430298	0.0523529	0.0854645	0.0182114	0.123756	0.221115	0.167839	0.00899506	0.0501862	0.0857468	0.125748	0.145416	0.176796	0.221375
0.00431061	0.0523605	0.0854568	0.018219	0.123772	0.221161	0.167915	0.00899506	0.0501862	0.0857391	0.125748	0.145393	0.176773	0.221375
0.00432587	0.0523529	0.0854187	0.018219	0.123795	0.221268	0.167938	0.00901031	0.0501862	0.0857315	0.125732	0.145348	0.176773	0.221375
0.00431061	0.0523453	0.0853729	0.018219	0.123825	0.221321	0.167915	0.00901031	0.0501785	0.0857162	0.125732	0.145317	0.176773	0.221375
0.00431061	0.0523529	0.0853577	0.018219	0.12384	0.221313	0.167892	0.00899506	0.0501785	0.0857086	0.125748	0.145302	0.176781	0.221382
0.00431061	0.0523453	0.0853729	0.018219	0.123825	0.221336	0.167877	0.00899506	0.0501785	0.085701	0.125748	0.145279	0.176781	0.221397
0.00431061	0.0523453	0.0853958	0.018219	0.12384	0.221397	0.167831	0.00899506	0.0501785	0.085701	0.125748	0.145248	0.176773	0.221397
0.00431061	0.0523529	0.0853882	0.018219	0.123856	0.22142	0.167793	0.00899506	0.0501709	0.085701	0.125748	0.145218	0.176781	0.221382
0.00431061	0.0523529	0.0853958	0.018219	0.123856	0.221443	0.167786	0.00901031	0.0501785	0.085701	0.125748	0.145172	0.176826	0.221367
0.00431061	0.0523529	0.0854111	0.018219	0.123863	0.221458	0.167763	0.00901031	0.0501785	0.0857086	0.125755	0.145142	0.176865	0.221375
0.00431061	0.0523758	0.0854111	0.0182114	0.123894	0.221474	0.16774	0.00899506	0.0501785	0.0857162	0.125763	0.145195	0.176895	0.221397
0.00431061	0.0523758	0.0854111	0.0182037	0.123901	0.221519	0.16774	0.00899506	0.0501785	0.0857086	0.125763	0.145271	0.176918	0.221413
0.00431061	0.0523453	0.0854187	0.0182037	0.123901	0.221542	0.16774	0.00901031	0.0501862	0.0857086	0.125763	0.145264	0.176926	0.221413
0.00430298	0.05233	0.0854034	0.0182037	0.123917	0.221519	0.167725	0.00901031	0.0501785	0.0857162	0.125778	0.145241	0.176926	0.22142
0.00430298	0.0523453	0.0853882	0.0182037	0.123924	0.221527	0.167763	0.00899506	0.0501709	0.0857315	0.125771	0.145226	0.176941	0.22142
0.00431061	0.05233	0.0853958	0.0182114	0.12394	0.221565	0.16787	0.00899506	0.0501709	0.0857162	0.125748	0.145195	0.176964	0.221413
0.00431061	0.0523148	0.0854034	0.0182114	0.123955	0.221603	0.16803	0.00899506	0.0501785	0.0857315	0.125732	0.145172	0.176994	0.221413
0.00431061	0.0523148	0.0854111	0.0182114	0.123955	0.221687	0.168213	0.00899506	0.0501785	0.0857391	0.125732	0.145149	0.17701	0.221413
0.00431061	0.0523453	0.0854034	0.0182037	0.123985	0.221786	0.168404	0.00899506	0.0501785	0.0857468	0.125725	0.145126	0.177025	0.221413
0.00431061	0.0523682	0.0854034	0.0182037	0.124023	0.221809	0.168564	0.00899506	0.0501785	0.0857544	0.125725	0.145096	0.177048	0.221443
0.00431061	0.0523682	0.0854111	0.0182114	0.124046	0.221771	0.168663	0.00899506	0.0501785	0.085762	0.125732	0.145103	0.177071	0.221443
0.00431061	0.0523529	0.0854111	0.0182114	0.124046	0.221764	0.168716	0.00899506	0.0501785	0.085762	0.125732	0.145103	0.177094	0.221413
0.00431061	0.0523453	0.0854034	0.018219	0.124054	0.221756	0.168762	0.00899506	0.0501862	0.085762	0.125725	0.145103	0.177109	0.221405
0.00431061	0.0523148	0.0854034	0.018219	0.124062	0.22171	0.1688	0.00899506	0.0501785	0.085762	0.125717	0.145103	0.177132	0.221413
0.00430298	0.0522842	0.0854034	0.018219	0.124054	0.221649	0.168816	0.00899506	0.0501785	0.085762	0.125732	0.145088	0.177139	0.221397
0.00431061	0.0523071	0.0854111	0.0182114	0.124054	0.221573	0.168808	0.00899506	0.0501785	0.085762	0.125748	0.145073	0.177155	0.221397
0.00431061	0.0523605	0.0854187	0.0182037	0.124046	0.221474	0.168808	0.00899506	0.0501862	0.0857849	0.125748	0.145088	0.17717	0.221405
0.00431061	0.0523758	0.0854111	0.0182114	0.124008	0.221375	0.168839	0.00899506	0.0501785	0.0858002	0.125732	0.145096	0.177162	0.221397
0.00431061	0.0523758	0.0854034	0.0182037	0.123993	0.221252	0.168884	0.00899506	0.0501785	0.0858002	0.125732	0.145088	0.177162	0.221405
0.00430298	0.0523682	0.0854111	0.0182037	0.123985	0.221115	0.168892	0.00899506	0.0501862	0.0858002	0.125732	0.145081	0.17717	0.221466
0.00430298	0.0523605	0.0854111	0.0182037	0.123985	0.220985	0.168854	0.00899506	0.0502014	0.0858078	0.125717	0.145073	0.177162	0.221527
0.00431061	0.0523529	0.0853958	0.0182037	0.123985	0.220886	0.168839	0.00901031	0.0502014	0.0858231	0.125702	0.14505	0.177155	0.221581
0.00431061	0.0523148	0.0853958	0.0182114	0.123962	0.220818	0.168861	0.00901031	0.0501862	0.0858307	0.125694	0.145042	0.177155	0.221657
0.00431061	0.0522842	0.0853882	0.0182114	0.123924	0.220749	0.168869	0.00901031	0.0502014	0.0858459	0.125694	0.145027	0.177139	0.221725
0.00431061	0.0522842	0.0854034	0.0182037	0.123917	0.220688	0.168854	0.00901031	0.0502014	0.0858459	0.125679	0.144997	0.177109	0.221748
0.00430298	0.0522995	0.085434	0.0182037	0.123917	0.220627	0.168892	0.00899506	0.0501785	0.0858383	0.125671	0.144989	0.177101	0.221703
0.00430298	0.0523148	0.085434	0.018219	0.123917	0.220596	0.168953	0.00899506	0.0501709	0.0858383	0.125694	0.144974	0.177086	0.221664
0.00431061	0.05233	0.0854111	0.018219	0.123917	0.220581	0.168953	0.00899506	0.0501785	0.0858459	0.125702	0.144974	0.177063	0.221649
0.00430298	0.0523605	0.0854111	0.0182037	0.123909	0.220528	0.168945	0.00899506	0.0501785	0.0858612	0.125702	0.144981	0.177063	0.221703
0.00430298	0.0524063	0.0854187	0.0182037	0.123863	0.220497	0.168953	0.00899506	0.0501785	0.0858765	0.125694	0.144989	0.177048	0.221802
0.00431061	0.0523987	0.0854111	0.0182037	0.123802	0.220505	0.168945	0.00899506	0.0501785	0.0858841	0.125694	0.144989	0.177025	0.221794
0.00431061	0.0523529	0.0854111	0.0181961	0.123756	0.220497	0.168938	0.00899506	0.0501785	0.085907	0.125679	0.144989	0.177017	0.221664
0.00431061	0.0523453	0.0854187	0.0181961	0.123749	0.220451	0.168953	0.00899506	0.0501785	0.0859375	0.125694	0.144997	0.17701	0.221626
0.00431061	0.0523605	0.0854187	0.0182037	0.123734	0.220451	0.168983	0.00899506	0.0501785	0.0859375	0.125694	0.14502	0.176994	0.221695
0.00431061	0.0523529	0.0854187	0.0182114	0.123718	0.220474	0.168953	0.00899506	0.0501785	0.0859375	0.125694	0.14502	0.176994	0.221741
0.00431061	0.0523453	0.0854034	0.0182114	0.123711	0.220482	0.1689	0.00898743	0.0501785	0.0859528	0.125702	0.145004	0.177002	0.221741
0.00431061	0.0523682	0.0854034	0.0182037	0.123711	0.220482	0.168854	0.00898743	0.0501785	0.0859604	0.125702	0.144997	0.176994	0.221703
0.00431061	0.0523682	0.0854034	0.0182037	0.123703	0.220444	0.168839	0.00898743	0.0501785	0.0859756	0.125694	0.145004	0.176987	0.221649
0.00431061	0.0523529	0.0853958	0.0182037	0.123703	0.220383	0.168808	0.0089798	0.0501709	0.0859909	0.125694	0.145027	0.176987	0.221619
0.00431061	0.0523453	0.0853882	0.0182037	0.123711	0.220337	0.168793	0.0089798	0.0501709	0.0859833	0.125702	0.145027	0.176971	0.221573
0.00431061	0.0523605	0.0854034	0.0182114	0.123695	0.220329	0.168777	0.00898743	0.0501709	0.0859756	0.125702	0.145004	0.176971	0.221458
0.00430298	0.0523682	0.0853958	0.0182114	0.12365	0.220337	0.168793	0.00898743	0.0501785	0.0859756	0.125679	0.145004	0.176994	0.221359
0.00431061	0.0523682	0.0853958	0.0182114	0.123604	0.220345	0.16877	0.0089798	0.0501785	0.0859756	0.125664	0.145004	0.177017	0.221352
0.00431061	0.0523682	0.0854111	0.018219	0.123581	0.220375	0.16877	0.00898743	0.0501785	0.0859604	0.125664	0.144997	0.177017	0.221359
0.00431061	0.0523682	0.085434	0.0182343	0.123573	0.220406	0.1688	0.00898743	0.0501785	0.0859528	0.125656	0.144981	0.177017	0.221359
0.00431061	0.0523758	0.0854187	0.0182343	0.123566	0.220398	0.168808	0.0089798	0.0501785	0.0859451	0.125648	0.144958	0.177017	0.221367
0.00431061	0.0523682	0.0854034	0.0182343	0.123558	0.220352	0.1688	0.0089798	0.0501709	0.0859451	0.125656	0.144936	0.177017	0.221375
0.00430298	0.0523529	0.0854111	0.018219	0.123558	0.220329	0.168816	0.0089798	0.0501785	0.0859604	0.125656	0.144913	0.177017	0.221375
0.00431061	0.0523529	0.0854111	0.0182037	0.123566	0.220329	0.168846	0.0089798	0.0501785	0.0859604	0.125656	0.144928	0.177048	0.221397
0.00431061	0.0523605	0.0854034	0.0182037	0.123573	0.220306	0.168854	0.0089798	0.0501709	0.0859604	0.125656	0.144913	0.177055	0.221413
0.00430298	0.0523605	0.0854034	0.0182114	0.123581	0.220284	0.168892	0.00898743	0.0501785	0.0859604	0.125664	0.144875	0.177048	0.221405
0.00431061	0.0523529	0.0854111	0.0182114	0.123604	0.220253	0.168945	0.00898743	0.0501785	0.0859756	0.125664	0.144852	0.17704	0.221443
0.00431061	0.0523453	0.085434	0.0182114	0.123604	0.220238	0.168953	0.0089798	0.0501709	0.0859909	0.125656	0.144806	0.17704	0.221474
0.00431061	0.0523529	0.085434	0.0182114	0.123604	0.220192	0.168953	0.0089798	0.0501785	0.0859985	0.125656	0.144699	0.177025	0.221481
0.00430298	0.0523605	0.085434	0.018219	0.123611	0.220161	0.168991	0.0089798	0.0501785	0.0859985	0.125656	0.144592	0.177017	0.221504
0.00431061	0.0523529	0.0854187	0.018219	0.123611	0.220161	0.169014	0.0089798	0.0501709	0.0860062	0.125656	0.144554	0.17701	0.221519
0.00431061	0.0523529	0.0854111	0.0182114	0.123611	0.220146	0.169014	0.0089798	0.0501709	0.0860291	0.125656	0.144539	0.177002	0.221512
0.00430298	0.0523605	0.0854111	0.0182037	0.123627	0.220108	0.168999	0.0089798	0.0501709	0.0860367	0.125664	0.144501	0.177002	0.221497
0.00431061	0.0523529	0.0853958	0.0182114	0.123611	0.220177	0.168968	0.0089798	0.0501709	0.0860367	0.125656	0.14447	0.176994	0.221512
0.00431061	0.0523453	0.0853882	0.0182114	0.123596	0.220322	0.168983	0.0089798	0.0501709	0.0860443	0.125664	0.144455	0.176994	0.221504
0.00431061	0.05233	0.0853882	0.018219	0.123611	0.220406	0.169014	0.0089798	0.0501709	0.0860672	0.125671	0.14444	0.176987	0.221474
0.00431061	0.05233	0.0853958	0.018219	0.123611	0.220421	0.169022	0.00897217	0.0501709	0.0860672	0.125671	0.14444	0.176964	0.221504
0.00430298	0.0523224	0.0853882	0.0182343	0.123581	0.220436	0.169014	0.0089798	0.0501785	0.0860825	0.125679	0.14444	0.176941	0.221558
0.00430298	0.05233	0.0853729	0.018219	0.123558	0.220444	0.169044	0.0089798	0.0501785	0.0860977	0.125679	0.14444	0.176926	0.221603
0.00430298	0.05233	0.0853882	0.018219	0.123512	0.220406	0.16906	0.0089798	0.0501785	0.0861053	0.125679	0.144447	0.176956	0.221626
0.00431061	0.0523224	0.0853958	0.018219	0.123474	0.22036	0.169083	0.0089798	0.0501785	0.0860977	0.125694	0.144455	0.176964	0.221626
0.00431061	0.0523224	0.0853958	0.0182114	0.123436	0.220383	0.169098	0.0089798	0.0501862	0.0860977	0.125702	0.144493	0.176956	0.221649
0.00431061	0.0523453	0.0853958	0.0182114	0.123421	0.220421	0.169098	0.0089798	0.0501862	0.0860977	0.125694	0.144539	0.176956	0.221741
0.00431061	0.0523453	0.0854111	0.0182114	0.12339	0.220451	0.169067	0.0089798	0.0501785	0.0861053	0.125679	0.144554	0.176956	0.221771
0.00430298	0.0523682	0.0854034	0.018219	0.123383	0.220497	0.169052	0.0089798	0.0501785	0.0861053	0.125664	0.144562	0.176956	0.221703
0.00430298	0.0523987	0.0853653	0.0182343	0.123367	0.220566	0.169052	0.0089798	0.0501785	0.0861053	0.125664	0.144592	0.176964	0.221657
0.00431061	0.0523987	0.0853577	0.018219	0.123337	0.220627	0.16906	0.0089798	0.0501785	0.0860977	0.125671	0.144608	0.176971	0.221741
0.00431061	0.0523605	0.0854034	0.0182114	0.123337	0.220703	0.169044	0.0089798	0.0501785	0.0861053	0.125679	0.144608	0.176964	0.22184
0.00431061	0.0523529	0.085434	0.0182114	0.123352	0.220764	0.169037	0.0089798	0.0501785	0.0861053	0.125679	0.14463	0.176956	0.221886
0.00431061	0.0523529	0.0854111	0.018219	0.123337	0.220772	0.169014	0.0089798	0.0501785	0.0861206	0.125671	0.144669	0.176964	0.221893
0.00431061	0.0523529	0.0854111	0.0182114	0.123337	0.22081	0.168983	0.0089798	0.0501862	0.0861206	0.125671	0.144699	0.176964	0.221886
0.00431061	0.0523605	0.0854034	0.0182037	0.123352	0.220863	0.168968	0.0089798	0.0502014	0.0861053	0.125671	0.144714	0.176964	0.22184
0.00431061	0.0523682	0.0853653	0.0182037	0.123329	0.220848	0.168991	0.0089798	0.0501862	0.0861053	0.125679	0.14476	0.176987	0.221802
0.00430298	0.0523529	0.0853729	0.0182114	0.123322	0.220848	0.169006	0.0089798	0.0502014	0.0861053	0.125679	0.144814	0.177002	0.221794
0.00430298	0.0523529	0.085434	0.0182114	0.123306	0.220924	0.169022	0.0089798	0.050209	0.0861206	0.125679	0.144852	0.177002	0.221764
0.00431061	0.0523605	0.0854416	0.0182114	0.123276	0.220985	0.169044	0.0089798	0.050209	0.0861053	0.125671	0.14489	0.177025	0.221741
0.00431061	0.0523605	0.0854416	0.0182114	0.123238	0.220985	0.169022	0.0089798	0.0502014	0.0860901	0.125671	0.144928	0.177063	0.221725
0.00432587	0.0523605	0.0854568	0.0182114	0.123184	0.220978	0.168968	0.0089798	0.050209	0.0860977	0.125679	0.144951	0.177071	0.221695
0.00431061	0.0523605	0.0853882	0.0182114	0.123123	0.22097	0.168953	0.0089798	0.050209	0.0861053	0.125694	0.144981	0.177086	0.221642
0.00431061	0.0523529	0.085289	0.0182114	0.123085	0.220932	0.168945	0.00898743	0.050209	0.0861053	0.125694	0.144997	0.177109	0.221642
0.00431061	0.0523453	0.085289	0.0182114	0.123077	0.22084	0.168922	0.00898743	0.0502014	0.0861053	0.125679	0.145035	0.177116	0.221642
0.00431061	0.0523605	0.0853119	0.0182114	0.123047	0.220749	0.168915	0.0089798	0.0502014	0.0861282	0.125702	0.14505	0.177116	0.221603
0.00431061	0.0523605	0.085289	0.0182037	0.122993	0.220695	0.168915	0.00898743	0.0502014	0.0861435	0.125702	0.145058	0.177139	0.22155
0.00431061	0.0523453	0.0852737	0.0182114	0.12294	0.22065	0.168915	0.00898743	0.0502014	0.0861511	0.125702	0.145058	0.177155	0.221519
0.00431061	0.0523453	0.0852966	0.0182114	0.122925	0.220596	0.168938	0.0089798	0.0502014	0.0861511	0.12571	0.145081	0.177185	0.221504
0.00431061	0.05233	0.0852966	0.018219	0.122902	0.220551	0.168922	0.0089798	0.0501862	0.0861511	0.125725	0.145081	0.177208	0.221474
0.00431061	0.0523148	0.0853577	0.018219	0.122887	0.220482	0.168892	0.0089798	0.0501862	0.0861359	0.125717	0.145081	0.177231	0.221466
0.00431061	0.0523148	0.0854645	0.0182114	0.122841	0.220421	0.168869	0.0089798	0.0501862	0.0861206	0.125717	0.145096	0.177238	0.221458
0.00431061	0.0523529	0.0855103	0.0182037	0.122757	0.220428	0.168892	0.0089798	0.0502014	0.0861053	0.125717	0.145119	0.177238	0.221466
0.00431061	0.0523605	0.085495	0.0182114	0.12265	0.220459	0.168892	0.00897217	0.0501862	0.0860977	0.125717	0.145134	0.177231	0.221466
0.00431061	0.05233	0.0854721	0.0182343	0.122543	0.220444	0.168884	0.00897217	0.0501862	0.0860977	0.125717	0.145142	0.1772	0.221466
0.00431061	0.05233	0.085434	0.018219	0.122437	0.220406	0.168892	0.00897217	0.0501862	0.0860901	0.125725	0.145142	0.17717	0.221466
0.00431061	0.0523453	0.0854034	0.0182114	0.122345	0.22039	0.168907	0.00897217	0.0501862	0.0860825	0.125717	0.145134	0.177162	0.221481
0.00431061	0.0523453	0.085434	0.0182037	0.122261	0.22039	0.168922	0.00897217	0.0501785	0.0860748	0.12571	0.145126	0.177147	0.221519
0.00431061	0.0523453	0.0854187	0.0182037	0.122185	0.22039	0.168938	0.0089798	0.0501785	0.0860825	0.12571	0.145126	0.177132	0.221527
0.00431061	0.05233	0.0853882	0.018219	0.122108	0.220375	0.168953	0.0089798	0.0501862	0.0860901	0.12571	0.145126	0.177101	0.221481
0.00430298	0.05233	0.0854111	0.0182343	0.122063	0.220329	0.168968	0.00897217	0.0501862	0.0860825	0.125702	0.145119	0.177086	0.221474
0.00430298	0.05233	0.0854416	0.0182114	0.122047	0.220299	0.168961	0.00897217	0.0501862	0.0860825	0.125694	0.145088	0.177063	0.221519
0.00431061	0.05233	0.085434	0.0182037	0.12204	0.220276	0.168892	0.00897217	0.0501862	0.0860825	0.12571	0.14505	0.177048	0.221519
0.00431061	0.05233	0.0854568	0.0182037	0.122047	0.220177	0.168823	0.00897217	0.0501862	0.0860748	0.125717	0.145027	0.17704	0.221512
0.00431061	0.0523453	0.0854874	0.0182114	0.122047	0.220055	0.168839	0.00897217	0.0501862	0.0860825	0.125725	0.14502	0.17704	0.221519
0.00431061	0.0523453	0.0854416	0.0182114	0.122025	0.219994	0.168846	0.00897217	0.0501862	0.0860977	0.125732	0.14502	0.177048	0.221497
0.00431061	0.0523453	0.0853653	0.0182037	0.122009	0.21994	0.168839	0.00897217	0.0501862	0.0860977	0.125755	0.145027	0.17704	0.221451
0.00431061	0.0523453	0.0853653	0.0182037	0.122002	0.219856	0.168823	0.00897217	0.0502014	0.0860977	0.125771	0.145027	0.17704	0.221474
0.00431061	0.0523529	0.0854034	0.0182114	0.122009	0.219772	0.168777	0.00896454	0.0502014	0.0861282	0.125778	0.145035	0.17704	0.221519
0.00430298	0.0523529	0.0853958	0.018219	0.122009	0.219696	0.168739	0.00897217	0.0502014	0.0861816	0.125778	0.14505	0.177025	0.221512
0.00430298	0.0523453	0.0854034	0.018219	0.122009	0.219597	0.168755	0.00897217	0.0502014	0.0862198	0.125771	0.145058	0.177025	0.221497
0.00431061	0.0523453	0.0854568	0.018219	0.122017	0.219498	0.16877	0.00897217	0.0502014	0.086235	0.125763	0.145081	0.17704	0.221474
0.00431061	0.0523529	0.085495	0.018219	0.122025	0.219398	0.168755	0.00897217	0.0502014	0.0862656	0.125755	0.145096	0.177025	0.221458
0.00431061	0.0523529	0.0854568	0.0182114	0.12204	0.219284	0.168762	0.00897217	0.050209	0.0862961	0.125771	0.145126	0.17704	0.221466
0.00431061	0.0523529	0.0854034	0.0182114	0.122055	0.219177	0.1688	0.00897217	0.0502167	0.086319	0.125771	0.145134	0.177055	0.221474
0.00431061	0.0523453	0.0853882	0.0182114	0.122063	0.219116	0.168777	0.00897217	0.050209	0.0863266	0.125771	0.145134	0.177048	0.221474
0.00430298	0.0523453	0.0853882	0.0182037	0.122063	0.219063	0.168762	0.00897217	0.0502167	0.0863342	0.125771	0.145142	0.17704	0.221481
0.00431061	0.05233	0.0853958	0.0181961	0.12207	0.219025	0.1688	0.0089798	0.0502243	0.0863266	0.125778	0.145172	0.177048	0.221481
0.00431061	0.05233	0.0853882	0.0182037	0.12207	0.219063	0.168823	0.00898743	0.0502243	0.086319	0.125771	0.14518	0.177025	0.221504
0.00431061	0.05233	0.0853729	0.018219	0.122047	0.219116	0.168816	0.00898743	0.0502167	0.0863113	0.125771	0.145187	0.17701	0.221504
0.00431061	0.0523453	0.0853882	0.018219	0.122017	0.219124	0.1688	0.0089798	0.0502243	0.0863113	0.125771	0.145195	0.177017	0.221481
0.00432587	0.0523453	0.0853958	0.018219	0.121994	0.219154	0.168793	0.0089798	0.0502243	0.0863113	0.125771	0.145226	0.17701	0.221497
0.00431061	0.0523453	0.0853958	0.0182114	0.121971	0.219269	0.16877	0.00898743	0.0502243	0.086319	0.125778	0.145248	0.176971	0.221504
0.00431061	0.0523453	0.0854034	0.0182114	0.121986	0.219414	0.168755	0.00898743	0.0502319	0.086319	0.125778	0.145279	0.176949	0.221512
0.00431061	0.0523453	0.0854034	0.018219	0.122002	0.219498	0.168709	0.0089798	0.0502319	0.086319	0.125771	0.145302	0.176941	0.221558
0.00431061	0.05233	0.0853958	0.018219	0.121994	0.219505	0.168671	0.00898743	0.0502319	0.0863266	0.125755	0.145332	0.176918	0.22155
0.00431061	0.05233	0.0854111	0.0182114	0.121986	0.219467	0.168701	0.00898743	0.0502548	0.0863342	0.125755	0.145348	0.176918	0.221512
0.00431061	0.0523529	0.085434	0.018219	0.121964	0.219421	0.168716	0.00898743	0.0502548	0.086319	0.125755	0.14537	0.176949	0.221558
0.00430298	0.0523453	0.0853882	0.018219	0.12191	0.219398	0.168694	0.00898743	0.0502548	0.0862961	0.125755	0.145401	0.176964	0.221565
0.00431061	0.05233	0.0853424	0.0182114	0.121864	0.219383	0.168709	0.00898743	0.0502548	0.0863113	0.125755	0.145424	0.176971	0.221542
0.00431061	0.0523529	0.0853653	0.0182114	0.121857	0.219383	0.168755	0.00898743	0.0502548	0.0863113	0.125748	0.145439	0.177002	0.221619
0.00431061	0.0523605	0.0854034	0.0182114	0.121849	0.219345	0.16877	0.00898743	0.0502548	0.0862961	0.125748	0.145485	0.177048	0.221603
0.00431061	0.0523453	0.0854034	0.0182114	0.121803	0.219307	0.1688	0.00898743	0.0502548	0.0862961	0.125748	0.145531	0.177063	0.221565
0.00431061	0.0523453	0.0853882	0.0182114	0.12175	0.219345	0.168823	0.00898743	0.0502548	0.0862961	0.125748	0.145531	0.177063	0.221695
0.00431061	0.0523605	0.0853882	0.0182114	0.121712	0.219406	0.168816	0.00898743	0.0502472	0.0862961	0.125732	0.145523	0.177086	0.221619
0.00431061	0.0523605	0.0854034	0.0182114	0.121712	0.219406	0.168777	0.00898743	0.0502548	0.0862885	0.125732	0.145523	0.177086	0.221497
0.00431061	0.0523453	0.085434	0.0182114	0.121719	0.219376	0.168793	0.00898743	0.0502625	0.0862961	0.125748	0.145538	0.177063	0.221817
0.00431061	0.05233	0.0854416	0.0182114	0.121704	0.21936	0.168808	0.00898743	0.0502625	0.0863113	0.125755	0.145561	0.177055	0.221626
0.00430298	0.0523605	0.0854187	0.018219	0.121674	0.219322	0.168777	0.00898743	0.0502625	0.0863113	0.125755	0.145538	0.177063	0.220207
0.00430298	0.0523682	0.0854187	0.018219	0.121681	0.219299	0.168793	0.00898743	0.0502625	0.086319	0.125748	0.145546	0.177055	0.219124
0.00431061	0.0523605	0.0854416	0.0182114	0.121674	0.219345	0.168816	0.00898743	0.0502625	0.0863266	0.125748	0.145584	0.177025	0.219353
0.00431061	0.0523605	0.0854492	0.0182037	0.121628	0.219421	0.168846	0.00898743	0.0502701	0.086319	0.125755	0.145622	0.17701	0.219749
0.00431061	0.0523758	0.0854492	0.0181961	0.12162	0.219452	0.1689	0.00898743	0.0502701	0.086319	0.125755	0.14563	0.176994	0.219818
0.00431061	0.0523605	0.0854416	0.0181885	0.121643	0.219444	0.168999	0.00898743	0.0502625	0.0863342	0.125755	0.14563	0.176971	0.220047
0.00431061	0.0523453	0.085434	0.0181961	0.121651	0.219383	0.169052	0.00898743	0.0502625	0.0863342	0.125763	0.145615	0.176956	0.220284
0.00431061	0.05233	0.0854187	0.0182037	0.121674	0.219307	0.169037	0.00898743	0.0502701	0.0863342	0.125778	0.145576	0.176918	0.220352
0.00430298	0.0523453	0.0854187	0.0182114	0.121696	0.219315	0.169052	0.00898743	0.0502701	0.0863419	0.125778	0.145561	0.176888	0.220444
0.00431061	0.0523529	0.0854111	0.018219	0.121696	0.219383	0.169067	0.00898743	0.0502625	0.0863342	0.125801	0.145546	0.176857	0.220482
0.00431061	0.0523453	0.0854034	0.018219	0.121742	0.219444	0.16906	0.00898743	0.0502625	0.086319	0.125801	0.145538	0.176819	0.220451
0.00431061	0.05233	0.0854034	0.018219	0.12178	0.219421	0.16906	0.00898743	0.0502701	0.0863419	0.125793	0.145531	0.176781	0.220535
0.00431061	0.0523529	0.0854034	0.018219	0.121796	0.219368	0.169037	0.00898743	0.0502701	0.08638	0.125771	0.145523	0.176743	0.220619
0.00431061	0.0523453	0.0854034	0.018219	0.121811	0.219322	0.168983	0.00898743	0.0502701	0.0864105	0.125771	0.145493	0.176704	0.220627
0.00431061	0.0523071	0.0854034	0.0182037	0.121857	0.219368	0.168968	0.00898743	0.0502777	0.086441	0.125771	0.145477	0.176666	0.220695
0.00431061	0.0522995	0.0854034	0.0182037	0.121872	0.219421	0.168991	0.00898743	0.0502777	0.0864944	0.125771	0.145477	0.176598	0.220772
0.00431061	0.0523529	0.0854034	0.018219	0.121887	0.219414	0.168961	0.00898743	0.0502777	0.086525	0.125778	0.145477	0.176521	0.220818
0.00430298	0.0523682	0.0854111	0.018219	0.12191	0.219429	0.168938	0.00898743	0.0502701	0.0865173	0.125793	0.145485	0.176468	0.220871
0.00430298	0.0523453	0.0853958	0.018219	0.121941	0.219498	0.168945	0.00898743	0.0502777	0.0865326	0.125793	0.145515	0.176422	0.220909
0.00431061	0.05233	0.0853882	0.0182114	0.121948	0.219475	0.168968	0.00898743	0.0502777	0.0865402	0.125793	0.145515	0.176376	0.220932
0.00431061	0.0523453	0.0854034	0.0182037	0.121948	0.219444	0.169014	0.00898743	0.0502777	0.0865326	0.125801	0.145515	0.176331	0.220978
0.00431061	0.0523453	0.0854187	0.0182114	0.121956	0.219475	0.169014	0.00898743	0.0502701	0.0865326	0.125801	0.145508	0.176292	0.221024
0.00431061	0.05233	0.0854111	0.018219	0.121986	0.219551	0.168983	0.00898743	0.0502701	0.0865402	0.125793	0.145493	0.176292	0.221062
0.00431061	0.0523453	0.0853958	0.0182114	0.122017	0.219597	0.168961	0.00898743	0.0502777	0.0865402	0.125801	0.145493	0.176292	0.221092
0.00431061	0.0523453	0.0853958	0.0182037	0.122055	0.219658	0.168953	0.00898743	0.0502777	0.0865555	0.125816	0.145531	0.17627	0.221138
0.00430298	0.0523529	0.0853958	0.0182114	0.122086	0.219704	0.168922	0.00898743	0.0502701	0.0865402	0.125809	0.145576	0.176254	0.221199
0.00431061	0.0523529	0.0853958	0.0182114	0.122116	0.219704	0.168915	0.00898743	0.0502777	0.0865402	0.125809	0.145622	0.176239	0.221199
0.00430977	0.0523403	0.0853946	0.0182128	0.123648	0.220335	0.166608	0.00898703	0.050241	0.0863693	0.125474	0.145829	0.177018	0.221495

## Sheet: Sensor 3
6.8incan	80	128.8	28	188	345	262	21.2flour	115	198	288	336	408	514
Aux_DC Rate:32Hz	Aux_DC Rate:32Hz	Aux_DC Rate:32Hz	Aux_DC Rate:32Hz	Aux_DC Rate:32Hz	Aux_DC Rate:32Hz	Aux_DC Rate:32Hz	Aux_DC Rate:32Hz	Aux_DC Rate:32Hz	Aux_DC Rate:32Hz	Aux_DC Rate:32Hz	Aux_DC Rate:32Hz	Aux_DC Rate:32Hz	Aux_DC Rate:32Hz
0.00460052	0.0550995	0.0719147	-0.000152588	0.132286	0.232849	0.17688	0.00990295	0.0552444	0.0965347	0.161659	0.162933	0.197144	8.39233e-05
0.00458527	0.0551147	0.0899811	0.0192184	0.131882	0.233826	0.179382	0.00995636	0.0554352	0.0959625	0.13945	0.162376	0.196404	0.240784
0.00458527	0.0551376	0.0899811	0.0192261	0.131844	0.233917	0.179405	0.00995636	0.0554352	0.0959702	0.139458	0.162437	0.196373	0.240845
0.00458527	0.0551376	0.0899963	0.0192337	0.131828	0.234032	0.179398	0.00995636	0.0554352	0.0959702	0.139488	0.162521	0.196373	0.240845
0.00458527	0.0551376	0.090004	0.0192261	0.131805	0.2342	0.179382	0.00994873	0.0554352	0.0959702	0.139488	0.16256	0.196388	0.240814
0.00458527	0.0551453	0.0899963	0.0192261	0.13176	0.234322	0.179352	0.00994873	0.0554352	0.0959702	0.139481	0.16256	0.196419	0.240829
0.00458527	0.0551376	0.0899734	0.0192337	0.131729	0.234344	0.179344	0.00994873	0.0554352	0.0959702	0.139481	0.162567	0.196457	0.240814
0.00458527	0.0551071	0.090004	0.0192337	0.131714	0.234344	0.179367	0.00995636	0.0554276	0.0959778	0.139488	0.162575	0.19648	0.240784
0.00458527	0.0551071	0.090004	0.0192261	0.131706	0.23436	0.179398	0.00995636	0.0554047	0.0959854	0.139496	0.162575	0.19648	0.240791
0.00458527	0.0551147	0.0899963	0.0192337	0.131683	0.234367	0.179382	0.00995636	0.0554047	0.0959854	0.139519	0.162582	0.196495	0.240807
0.00460052	0.0551224	0.0900116	0.0192413	0.131645	0.23439	0.179367	0.00995636	0.0554199	0.0959854	0.139534	0.162598	0.196503	0.240791
0.00458527	0.0551376	0.0900192	0.0192337	0.131653	0.234421	0.179428	0.00995636	0.0554199	0.0960007	0.139542	0.162613	0.19651	0.240761
0.00458527	0.0551453	0.0900116	0.0192337	0.131668	0.234451	0.179451	0.00995636	0.0554276	0.0960159	0.139549	0.162628	0.196495	0.240746
0.00458527	0.0551224	0.0900192	0.0192261	0.13166	0.234528	0.179398	0.00995636	0.0554276	0.0960083	0.139549	0.162651	0.196472	0.2407
0.00458527	0.0551071	0.090004	0.0192337	0.131683	0.234604	0.179405	0.00995636	0.0554276	0.0960007	0.139565	0.162659	0.196449	0.240669
0.00458527	0.0551071	0.0899658	0.0192413	0.131699	0.234642	0.179474	0.00995636	0.0554276	0.0960007	0.13958	0.162666	0.196426	0.240654
0.00458527	0.0550995	0.0899582	0.0192337	0.131683	0.23468	0.179527	0.00995636	0.0554276	0.0959854	0.139587	0.162674	0.196449	0.240646
0.00458527	0.0551147	0.0899963	0.0192337	0.131653	0.234726	0.179619	0.00995636	0.0554199	0.0959778	0.139595	0.162674	0.196457	0.240616
0.00458527	0.0551529	0.0900116	0.0192337	0.131668	0.234711	0.179749	0.00995636	0.0554047	0.0959702	0.139618	0.162666	0.196434	0.240601
0.00458527	0.0551605	0.0900116	0.0192337	0.131691	0.23468	0.179794	0.00995636	0.0554047	0.0959702	0.139633	0.162682	0.196426	0.240593
0.00458527	0.0551529	0.0900116	0.0192261	0.131683	0.234673	0.179787	0.00995636	0.0554047	0.0959625	0.139633	0.162697	0.196426	0.240593
0.00458527	0.0551529	0.0900192	0.0192184	0.131668	0.234627	0.179817	0.00995636	0.0554047	0.0959702	0.139633	0.162697	0.196419	0.240593
0.00458527	0.0551453	0.090004	0.0192261	0.13166	0.234543	0.179794	0.00995636	0.0554199	0.0959625	0.139641	0.162704	0.196411	0.240585
0.00458527	0.0551224	0.0899734	0.0192337	0.13163	0.234467	0.179718	0.00994873	0.0554047	0.0959549	0.139641	0.16272	0.196411	0.24057
0.00458527	0.0551224	0.0899811	0.0192337	0.131607	0.234406	0.179672	0.00994873	0.0554047	0.0959244	0.139633	0.162727	0.196388	0.24057
0.00458527	0.0551224	0.0900116	0.0192184	0.131592	0.234344	0.179672	0.0099411	0.0554047	0.0959167	0.139633	0.162743	0.196381	0.240585
0.00458527	0.0551147	0.0900116	0.0192184	0.131569	0.234383	0.179649	0.00991821	0.055397	0.0959091	0.139641	0.162758	0.196388	0.240593
0.00458527	0.0551147	0.090004	0.0192337	0.131569	0.234543	0.179665	0.00991821	0.0553894	0.0959091	0.139648	0.162766	0.196358	0.240593
0.00458527	0.0551224	0.0899811	0.0192337	0.131569	0.234749	0.179688	0.00991821	0.0553894	0.0959167	0.139664	0.162773	0.196281	0.240593
0.00458527	0.0551224	0.0899734	0.0192261	0.131584	0.234978	0.179695	0.00991821	0.0553894	0.0959167	0.139664	0.162788	0.196259	0.240601
0.00458527	0.0551147	0.0899963	0.0192261	0.131599	0.235268	0.179688	0.00991821	0.0553894	0.0959167	0.139671	0.162773	0.196243	0.240601
0.00458527	0.0551147	0.0900192	0.0192261	0.131599	0.235519	0.179733	0.00993347	0.0553894	0.0959244	0.139679	0.162758	0.196228	0.240608
0.00458527	0.0551147	0.0900269	0.0192261	0.131592	0.235611	0.179817	0.00993347	0.0553894	0.0959244	0.139664	0.162766	0.196213	0.240639
0.00458527	0.0551147	0.0900192	0.0192261	0.13163	0.235619	0.179878	0.00993347	0.0553818	0.0959167	0.139648	0.162773	0.196205	0.240646
0.00458527	0.0551147	0.0900116	0.0192261	0.131645	0.235672	0.179848	0.00993347	0.0553741	0.0959167	0.139648	0.162758	0.196175	0.240654
0.00458527	0.0551147	0.0900192	0.0192261	0.131607	0.23571	0.179787	0.00993347	0.0553741	0.0959244	0.139664	0.16275	0.196159	0.240654
0.00458527	0.0551071	0.0900574	0.0192261	0.131607	0.235664	0.179771	0.00993347	0.0553818	0.0959244	0.139648	0.162758	0.196136	0.240608
0.00458527	0.0551147	0.0900574	0.0192261	0.131653	0.235611	0.179787	0.00993347	0.0553818	0.0959244	0.139641	0.162758	0.196136	0.240562
0.00458527	0.0551376	0.0900269	0.0192261	0.13166	0.235641	0.179779	0.00993347	0.0553741	0.0959244	0.139641	0.162758	0.196136	0.24057
0.00458527	0.0551224	0.0900421	0.0192261	0.13166	0.235657	0.179779	0.00993347	0.0553741	0.0959244	0.139648	0.16275	0.196121	0.240601
0.00458527	0.0551147	0.090065	0.0192261	0.131668	0.235619	0.179771	0.00993347	0.0553741	0.0959244	0.139664	0.162766	0.196121	0.24057
0.00458527	0.0551224	0.0900421	0.0192261	0.131683	0.235558	0.179695	0.00993347	0.0553741	0.095932	0.139664	0.162773	0.196136	0.240547
0.00458527	0.0551224	0.0899963	0.0192261	0.13166	0.235519	0.179649	0.0099411	0.0553741	0.095932	0.139664	0.162773	0.196144	0.240555
0.00458527	0.0551224	0.0899963	0.0192184	0.131691	0.235504	0.17968	0.0099411	0.0553818	0.095932	0.139664	0.162766	0.196159	0.240562
0.00458527	0.0551224	0.0900497	0.0192261	0.131714	0.235474	0.179703	0.0099411	0.0553818	0.0959396	0.139664	0.162766	0.196167	0.240547
0.00458527	0.0551071	0.0900574	0.0192337	0.131714	0.235451	0.179672	0.0099411	0.0553894	0.0959549	0.139671	0.162758	0.196167	0.240517
0.00458527	0.0551147	0.0900497	0.0192261	0.131714	0.235405	0.179604	0.00993347	0.0553894	0.095932	0.139671	0.162743	0.196159	0.240509
0.00458527	0.0551224	0.0900574	0.0192184	0.131744	0.235382	0.179558	0.00993347	0.055397	0.095932	0.139664	0.162727	0.196167	0.240524
0.00458527	0.0551147	0.0900421	0.0192184	0.131775	0.23542	0.17955	0.00993347	0.055397	0.095932	0.139633	0.16272	0.196182	0.24054
0.00458527	0.0551147	0.0900269	0.0192184	0.131783	0.235512	0.179535	0.00993347	0.055397	0.0959244	0.139626	0.162712	0.19619	0.240555
0.00458527	0.0551376	0.0900421	0.0192184	0.131783	0.235634	0.179436	0.00991821	0.0553894	0.0959167	0.139626	0.162712	0.196213	0.240555
0.00460052	0.0551376	0.0900269	0.0192261	0.131798	0.235733	0.179268	0.00991821	0.0553894	0.095932	0.139626	0.16272	0.196236	0.240547
0.00458527	0.0551224	0.0900192	0.0192261	0.131828	0.235786	0.179115	0.00991821	0.0553894	0.0959702	0.139633	0.16272	0.196259	0.240547
0.00458527	0.0551071	0.0900192	0.0192261	0.131859	0.235832	0.179016	0.00991821	0.055397	0.0960083	0.139626	0.16272	0.196281	0.24054
0.00457764	0.0550995	0.0899963	0.0192337	0.131905	0.235863	0.179001	0.00991821	0.055397	0.0960541	0.139595	0.16272	0.19632	0.240509
0.00458527	0.0550919	0.0899734	0.0192337	0.131935	0.235832	0.179039	0.00991821	0.0554047	0.0960846	0.139587	0.16272	0.19632	0.240555
0.00458527	0.0551071	0.0899963	0.0192337	0.131935	0.235794	0.179039	0.00991821	0.0554047	0.0961304	0.139603	0.162727	0.196335	0.240608
0.00458527	0.0551147	0.090004	0.0192337	0.131897	0.235794	0.179054	0.00991058	0.0554199	0.0961685	0.139603	0.16275	0.196381	0.24057
0.00458527	0.0551071	0.0899811	0.0192337	0.131836	0.235764	0.179108	0.00991821	0.0554199	0.096199	0.139603	0.162766	0.196419	0.240562
0.00458527	0.0550995	0.090004	0.0192261	0.131798	0.23571	0.179123	0.00991821	0.0554047	0.0962067	0.139595	0.162773	0.196411	0.240662
0.00458527	0.0551071	0.0900116	0.0192261	0.131783	0.235664	0.179077	0.00991058	0.0554199	0.0962067	0.139603	0.162773	0.196404	0.240707
0.00458527	0.0551071	0.090004	0.0192261	0.131752	0.235634	0.179062	0.00991058	0.0554199	0.0962143	0.139626	0.162766	0.196419	0.240669
0.00458527	0.0550919	0.090004	0.0192261	0.131783	0.235573	0.179039	0.00991058	0.0554047	0.0962219	0.139633	0.162766	0.196449	0.240654
0.00460052	0.0551071	0.090004	0.0192261	0.131851	0.235497	0.178932	0.00991058	0.0554047	0.0962296	0.139641	0.162773	0.19648	0.240623
0.00458527	0.0551224	0.0899811	0.0192261	0.131897	0.235413	0.178833	0.00990295	0.0554047	0.0962296	0.139671	0.162766	0.19651	0.240608
0.00458527	0.0551147	0.0899963	0.0192261	0.131897	0.235306	0.17881	0.00989532	0.0554199	0.0962448	0.139694	0.162773	0.196526	0.240639
0.00457764	0.0551071	0.090004	0.0192261	0.131889	0.235184	0.178825	0.00989532	0.0554199	0.0962448	0.139709	0.162804	0.196548	0.240662
0.00458527	0.0551147	0.0899811	0.0192261	0.131897	0.235107	0.178871	0.00990295	0.0554199	0.0962296	0.139725	0.162819	0.196594	0.240662
0.00458527	0.0551224	0.090004	0.0192261	0.131889	0.235046	0.178902	0.00990295	0.0554047	0.0962296	0.139748	0.162819	0.196648	0.240707
0.00458527	0.0551147	0.0900421	0.0192261	0.131889	0.234978	0.178833	0.00989532	0.0554047	0.0962296	0.139748	0.162827	0.196671	0.240791
0.00458527	0.0551147	0.0900269	0.0192261	0.131882	0.234879	0.178734	0.00990295	0.0554047	0.0962524	0.13974	0.162827	0.196686	0.240883
0.00458527	0.0551147	0.0900116	0.0192261	0.131897	0.234787	0.178726	0.00990295	0.0554047	0.0962601	0.139763	0.162842	0.196709	0.24099
0.00458527	0.0551224	0.0900192	0.0192337	0.131935	0.234711	0.178726	0.00989532	0.055397	0.0962677	0.139786	0.162849	0.196747	0.241096
0.00458527	0.0551224	0.0900192	0.0192337	0.131981	0.234612	0.178658	0.00989532	0.055397	0.0962982	0.139786	0.162857	0.196793	0.241196
0.00458527	0.0551147	0.0900116	0.0192261	0.132004	0.234489	0.178566	0.00990295	0.055397	0.0963135	0.139778	0.162849	0.196815	0.241249
0.00458527	0.0551224	0.0900116	0.0192261	0.132027	0.234367	0.178535	0.00990295	0.055397	0.0963135	0.139786	0.162857	0.196838	0.241264
0.00458527	0.0551224	0.0900116	0.0192337	0.132042	0.234261	0.178528	0.00990295	0.055397	0.0963287	0.139793	0.162857	0.196838	0.24128
0.00458527	0.0550842	0.090004	0.0192337	0.132042	0.234131	0.178497	0.00990295	0.055397	0.096344	0.139809	0.162849	0.196854	0.241287
0.00458527	0.0550537	0.090004	0.0192261	0.132065	0.234024	0.178444	0.00990295	0.0554047	0.0963287	0.139816	0.162857	0.196899	0.241264
0.00458527	0.0550842	0.0900116	0.0192184	0.132088	0.233963	0.178421	0.00990295	0.055397	0.096344	0.139824	0.162865	0.196915	0.241272
0.00458527	0.0551147	0.090004	0.0192261	0.132111	0.233902	0.178452	0.00990295	0.055397	0.0963593	0.139832	0.162857	0.19693	0.241318
0.00458527	0.0551224	0.0899963	0.0192261	0.132095	0.233833	0.178474	0.00990295	0.055397	0.0963669	0.139832	0.162849	0.19696	0.241318
0.00458527	0.0551376	0.0899963	0.0192261	0.132095	0.23378	0.178429	0.00990295	0.055397	0.0963669	0.139839	0.162857	0.197006	0.241333
0.00458527	0.0551147	0.0899963	0.0192261	0.132141	0.233673	0.178406	0.00990295	0.055397	0.0963745	0.139862	0.162865	0.197044	0.241386
0.00458527	0.0550995	0.0899811	0.0192184	0.132179	0.233498	0.178467	0.00991058	0.0554047	0.0963898	0.13987	0.162872	0.197075	0.241371
0.00458527	0.0550995	0.090004	0.0192184	0.132187	0.233376	0.178444	0.00990295	0.0554047	0.0963974	0.13987	0.162872	0.19709	0.241333
0.00458527	0.0550995	0.0900116	0.0192261	0.132179	0.233253	0.178375	0.00990295	0.0554199	0.0964127	0.139862	0.162872	0.19709	0.241364
0.00458527	0.0550919	0.0899658	0.0192261	0.132179	0.233093	0.178337	0.00991058	0.0554276	0.0964203	0.139854	0.162865	0.19709	0.241364
0.00458527	0.0550995	0.0899277	0.0192184	0.132172	0.232979	0.178345	0.00991058	0.0554276	0.0964355	0.139862	0.162865	0.197083	0.241333
0.00458527	0.0551071	0.0899582	0.0192184	0.132149	0.232941	0.178322	0.00991058	0.0554199	0.0964432	0.139862	0.162865	0.19706	0.241341
0.00458527	0.0551071	0.0900269	0.0192261	0.132141	0.232826	0.178299	0.00991058	0.0554047	0.0964584	0.139854	0.162865	0.197037	0.241364
0.00458527	0.0551071	0.090065	0.0192184	0.132133	0.232689	0.178322	0.00991058	0.055397	0.0964813	0.139832	0.162857	0.197014	0.241371
0.00458527	0.0551147	0.0900421	0.0192184	0.132141	0.23262	0.178345	0.00990295	0.0553894	0.0964966	0.139839	0.162857	0.197006	0.241386
0.00458527	0.0551147	0.0899963	0.0192261	0.132164	0.232559	0.178391	0.00990295	0.0553894	0.0964966	0.139854	0.162865	0.197006	0.241409
0.00458527	0.0551071	0.0900192	0.0192261	0.132133	0.232468	0.178474	0.00991058	0.0553894	0.0964966	0.139854	0.162865	0.197029	0.241417
0.00460052	0.0551147	0.0900269	0.0192261	0.132118	0.232376	0.178558	0.00991058	0.0553894	0.0965042	0.139839	0.162857	0.197029	0.24144
0.00458527	0.0551147	0.0899811	0.0192261	0.132133	0.232277	0.178612	0.00990295	0.0553818	0.0965118	0.139839	0.162849	0.196999	0.24147
0.00458527	0.0551147	0.0899658	0.0192261	0.132133	0.232155	0.178619	0.00990295	0.0553894	0.0965042	0.139862	0.162849	0.196976	0.241486
0.00458527	0.0551071	0.090004	0.0192261	0.132111	0.232079	0.178612	0.00991058	0.0553894	0.0964813	0.139877	0.162849	0.196976	0.241516
0.00458527	0.0551147	0.0899811	0.0192261	0.132111	0.231995	0.178627	0.00991058	0.0553818	0.0964661	0.1399	0.162842	0.196976	0.241524
0.00458527	0.0551224	0.0899429	0.0192337	0.132133	0.231903	0.178635	0.00991058	0.0553818	0.0964661	0.139908	0.162849	0.196945	0.241562
0.00458527	0.0551071	0.0899658	0.0192261	0.132164	0.231842	0.178635	0.00991058	0.0553894	0.0964661	0.1399	0.162857	0.19693	0.241646
0.00458527	0.0550995	0.0899963	0.0192261	0.132179	0.231804	0.178665	0.00991058	0.0553818	0.0964584	0.139885	0.162857	0.196938	0.241661
0.00458527	0.0551071	0.0899811	0.0192261	0.132195	0.231758	0.178688	0.00991058	0.0553818	0.0964508	0.1399	0.162849	0.19696	0.241646
0.00458527	0.0551147	0.0899811	0.0192184	0.132217	0.231705	0.178635	0.00991058	0.0553894	0.0964432	0.139885	0.162849	0.196953	0.241699
0.00458527	0.0551147	0.090004	0.0192261	0.132217	0.231659	0.178535	0.00991058	0.0553894	0.0964432	0.13987	0.162849	0.19696	0.241776
0.00458527	0.0551376	0.0899963	0.0192337	0.132187	0.231628	0.178467	0.00991058	0.0553818	0.096405	0.13987	0.162849	0.19696	0.24173
0.00460052	0.0551453	0.0899963	0.0192261	0.132172	0.231628	0.178398	0.00991058	0.0553818	0.0963058	0.139885	0.162819	0.19696	0.241669
0.00458527	0.0551376	0.0900269	0.0192261	0.132172	0.231651	0.178322	0.00990295	0.055397	0.0962296	0.1399	0.162796	0.196976	0.241722
0.00458527	0.0551147	0.0900497	0.0192261	0.132179	0.231667	0.178291	0.00990295	0.055397	0.0962296	0.139908	0.162788	0.196953	0.241768
0.00458527	0.0551071	0.0900269	0.0192337	0.132187	0.231697	0.178299	0.00991058	0.055397	0.0962448	0.139931	0.162766	0.196869	0.241745
0.00458527	0.0551071	0.0899963	0.0192337	0.132141	0.231728	0.178261	0.00991058	0.055397	0.0962296	0.139915	0.162758	0.196716	0.241714
0.00458527	0.0550995	0.0899582	0.0192337	0.132111	0.231773	0.178177	0.00991058	0.0553894	0.0962219	0.139885	0.16275	0.196518	0.24173
0.00458527	0.0550842	0.0899582	0.0192184	0.132126	0.23185	0.178116	0.00991058	0.0553894	0.0962219	0.1399	0.162758	0.196365	0.241722
0.00458527	0.0550919	0.0899963	0.0192184	0.132141	0.231903	0.178047	0.00991058	0.0553894	0.0962143	0.139908	0.162758	0.19632	0.241692
0.00458527	0.0551147	0.0899963	0.0192261	0.132126	0.231911	0.177963	0.00991821	0.0553894	0.0962067	0.139908	0.162743	0.196312	0.241692
0.00458527	0.0551224	0.0900192	0.0192184	0.132118	0.231941	0.177956	0.00991821	0.055397	0.0962067	0.1399	0.162727	0.196289	0.241676
0.00458527	0.0551147	0.0900421	0.0192184	0.132133	0.231987	0.177963	0.00991058	0.0554047	0.0962067	0.139877	0.162743	0.196281	0.241661
0.00458527	0.0551147	0.0899582	0.0192261	0.132149	0.23201	0.177902	0.00991058	0.055397	0.0962067	0.13987	0.162758	0.196266	0.241623
0.00458527	0.0551147	0.08992	0.0192337	0.132141	0.232048	0.177841	0.00991058	0.055397	0.096199	0.139877	0.162758	0.196213	0.241623
0.00458527	0.0551147	0.0900269	0.0192337	0.132126	0.232086	0.177826	0.00991058	0.055397	0.0961761	0.139877	0.162743	0.196175	0.241615
0.00458527	0.0551224	0.0900574	0.0192337	0.132111	0.232094	0.177803	0.00991058	0.0554047	0.0961685	0.139862	0.162743	0.196167	0.241608
0.00458527	0.0551376	0.0899734	0.0192337	0.132065	0.232155	0.177757	0.00991058	0.055397	0.0961609	0.13987	0.162758	0.196159	0.241623
0.00458527	0.0551224	0.0899811	0.0192261	0.132042	0.232269	0.177757	0.00990295	0.055397	0.0961685	0.139877	0.162773	0.196144	0.241707
0.00458527	0.0551071	0.0900421	0.0192261	0.132042	0.23233	0.177719	0.00989532	0.055397	0.0961685	0.139877	0.162773	0.196175	0.241753
0.00458527	0.0551147	0.0900116	0.0192261	0.132019	0.232384	0.17762	0.00989532	0.0553894	0.0961685	0.139877	0.162766	0.196228	0.241722
0.00458527	0.0551071	0.0899734	0.0192261	0.132004	0.232445	0.177528	0.00989532	0.0553894	0.0961609	0.139877	0.162758	0.196281	0.241722
0.00458527	0.0550919	0.0899734	0.0192261	0.132034	0.232498	0.177521	0.00989532	0.0553894	0.0961456	0.139877	0.162758	0.196312	0.241745
0.00458527	0.0550919	0.0899734	0.0192261	0.132065	0.232613	0.177483	0.00989532	0.0553894	0.0961304	0.139908	0.162758	0.196327	0.241714
0.00458527	0.0551071	0.0899811	0.0192261	0.13208	0.232803	0.177406	0.00990295	0.0553818	0.0961227	0.139915	0.162758	0.196358	0.241631
0.00458527	0.0551224	0.0899963	0.0192261	0.132095	0.232918	0.17733	0.00990295	0.0553741	0.0961151	0.139908	0.162766	0.196365	0.241585
0.00460052	0.0551224	0.0899658	0.0192261	0.132111	0.232979	0.177322	0.00990295	0.0553589	0.0960999	0.139908	0.162766	0.196358	0.2416
0.00460052	0.0551147	0.0899582	0.0192261	0.132118	0.233101	0.177361	0.00990295	0.0553589	0.0960846	0.139915	0.162773	0.196327	0.241646
0.00458527	0.0551224	0.090004	0.0192337	0.132149	0.233246	0.177406	0.00990295	0.0553589	0.0960693	0.139908	0.162796	0.196312	0.241692
0.00458527	0.0551376	0.0900574	0.0192261	0.132187	0.23336	0.177383	0.00990295	0.0553589	0.0960617	0.139908	0.162788	0.19632	0.241699
0.00458527	0.0551147	0.0900497	0.0192261	0.132217	0.23349	0.177277	0.00990295	0.0553589	0.0960541	0.139938	0.162773	0.196335	0.241692
0.00458527	0.0551147	0.0899811	0.0192261	0.132233	0.233635	0.177177	0.00990295	0.0553589	0.0960312	0.139999	0.162773	0.19635	0.241692
0.00458527	0.0551605	0.0899658	0.0192337	0.132263	0.233765	0.177086	0.00991058	0.0553513	0.0960083	0.140068	0.162788	0.196358	0.241699
0.00458527	0.0551682	0.0899811	0.0192261	0.132271	0.233856	0.176994	0.00991821	0.0553513	0.0960083	0.14016	0.162773	0.196381	0.241707
0.00458527	0.0551529	0.090004	0.0192337	0.132286	0.233955	0.176987	0.00991821	0.0553589	0.0960083	0.140221	0.162766	0.196404	0.24173
0.00458527	0.0551529	0.0899963	0.0192337	0.132324	0.23407	0.17704	0.00993347	0.0553589	0.0959854	0.140244	0.162773	0.196404	0.241753
0.00458527	0.0551453	0.0899811	0.0192261	0.13237	0.234169	0.177048	0.00993347	0.0553589	0.0959702	0.140228	0.162796	0.196404	0.241745
0.00458527	0.0551071	0.0899811	0.0192261	0.132408	0.234222	0.17701	0.00993347	0.0553589	0.0959702	0.140228	0.162796	0.196373	0.241722
0.00458527	0.0550995	0.0899811	0.0192261	0.132416	0.234276	0.177025	0.00993347	0.0553513	0.0959702	0.140228	0.162788	0.196358	0.241699
0.00458527	0.0551071	0.0899963	0.0192337	0.132385	0.234352	0.177032	0.00993347	0.0553436	0.0959549	0.140244	0.162796	0.196373	0.241676
0.00458527	0.0551071	0.0899811	0.0192337	0.132362	0.234436	0.177048	0.00993347	0.0553436	0.0959244	0.140244	0.162804	0.196404	0.241615
0.00458527	0.0551071	0.0899658	0.0192261	0.132355	0.234505	0.177071	0.0099411	0.0553436	0.0959091	0.140244	0.162804	0.196404	0.241531
0.00458527	0.0551147	0.0899963	0.0192261	0.132355	0.23455	0.177071	0.00994873	0.0553436	0.0959091	0.140244	0.162804	0.196381	0.241547
0.00458527	0.0551071	0.0900192	0.0192261	0.132355	0.234558	0.177055	0.00994873	0.055336	0.0959091	0.140244	0.162811	0.196381	0.24157
0.00458527	0.0551147	0.090004	0.0192337	0.132355	0.234589	0.177032	0.00994873	0.055336	0.0958939	0.140251	0.162811	0.196381	0.241524
0.00458527	0.0551224	0.090004	0.0192261	0.132362	0.234589	0.176987	0.00994873	0.0553284	0.0958862	0.140251	0.162819	0.196388	0.24147
0.00458527	0.0550995	0.090004	0.0192261	0.132355	0.234497	0.176956	0.00994873	0.0553284	0.0958786	0.140251	0.162827	0.196373	0.241501
0.00458527	0.0550842	0.0899811	0.0192261	0.132324	0.234406	0.176971	0.00994873	0.0553131	0.0958786	0.140244	0.162827	0.19635	0.241524
0.00458527	0.0550919	0.090004	0.0192184	0.132317	0.234413	0.176956	0.00994873	0.0553131	0.0958786	0.140244	0.162827	0.19632	0.241524
0.00458527	0.0551147	0.0900421	0.0192184	0.132332	0.234444	0.176933	0.00995636	0.0553131	0.095871	0.140221	0.162827	0.196289	0.241531
0.00458527	0.0551147	0.0900192	0.0192261	0.132317	0.234451	0.176895	0.00995636	0.0553131	0.095871	0.14019	0.162827	0.196243	0.241531
0.00458527	0.0550995	0.0900116	0.0192261	0.132286	0.234451	0.176857	0.00994873	0.0553131	0.095871	0.140167	0.162819	0.19619	0.241524
0.00458527	0.0550842	0.0900497	0.0192184	0.132225	0.234451	0.176857	0.00994873	0.0553131	0.095871	0.14016	0.162811	0.196136	0.241547
0.00458527	0.0551071	0.0900192	0.0192184	0.132141	0.234444	0.17688	0.00995636	0.0553131	0.095871	0.140152	0.162811	0.196091	0.241562
0.00458527	0.0551376	0.0899658	0.0192261	0.132118	0.234436	0.17688	0.00994873	0.0553131	0.0958786	0.14016	0.162811	0.19606	0.241562
0.00458527	0.0551224	0.0899811	0.0192261	0.132095	0.234451	0.176895	0.00994873	0.0553131	0.0958862	0.14016	0.162804	0.196045	0.241554
0.00460052	0.0551224	0.090004	0.0192337	0.132034	0.234467	0.176949	0.00994873	0.0553131	0.0959091	0.140144	0.162804	0.196037	0.241547
0.00458527	0.0551147	0.0899811	0.0192337	0.132019	0.234489	0.176941	0.00994873	0.0553131	0.0959167	0.140144	0.162804	0.195999	0.241524
0.00458527	0.0551147	0.090004	0.0192261	0.13205	0.234497	0.17688	0.0099411	0.0553131	0.0959244	0.140144	0.162804	0.195984	0.241547
0.00458527	0.0551224	0.0900269	0.0192261	0.132019	0.234512	0.176857	0.0099411	0.0553055	0.095932	0.140121	0.162796	0.195984	0.241577
0.00458527	0.0551376	0.0900269	0.0192261	0.131927	0.234543	0.176834	0.0099411	0.0553131	0.0959244	0.140106	0.162773	0.195976	0.241585
0.00458527	0.0551071	0.0900192	0.0192032	0.131905	0.234581	0.176781	0.0099411	0.0553131	0.0959091	0.140099	0.162773	0.195976	0.241577
0.00458527	0.0550995	0.0900269	0.0192032	0.131905	0.234612	0.176765	0.0099411	0.0553055	0.0958862	0.140076	0.162788	0.195984	0.24157
0.00458527	0.0551224	0.0900116	0.0192184	0.131882	0.234634	0.176781	0.00993347	0.0553055	0.0958939	0.140068	0.162788	0.195953	0.241562
0.00458527	0.0551147	0.0900116	0.0192261	0.131889	0.234642	0.176735	0.00993347	0.0553131	0.0958862	0.140099	0.162804	0.195946	0.241531
0.00458527	0.0551071	0.0900116	0.0192337	0.131889	0.234695	0.176697	0.0099411	0.0553284	0.095871	0.140106	0.162819	0.195984	0.241524
0.00458527	0.0551147	0.0899963	0.0192337	0.131859	0.234795	0.17672	0.00993347	0.0553284	0.0958633	0.140099	0.162811	0.195938	0.241486
0.00458527	0.0551224	0.0899963	0.0192337	0.131851	0.234879	0.176743	0.00993347	0.0553131	0.0958481	0.140099	0.162804	0.195839	0.241463
0.00458527	0.0551071	0.090004	0.0192337	0.131844	0.234924	0.176735	0.00993347	0.0553284	0.0958481	0.140106	0.162819	0.195793	0.24147
0.00458527	0.0551224	0.0899811	0.0192337	0.131805	0.234932	0.176712	0.0099411	0.0553284	0.0958633	0.140099	0.162819	0.195831	0.241501
0.00458527	0.0551376	0.0899658	0.0192261	0.131783	0.23494	0.176704	0.0099411	0.0553284	0.095871	0.140076	0.162819	0.195869	0.241486
0.00458527	0.0551224	0.0899963	0.0192261	0.131783	0.234924	0.176666	0.00993347	0.055336	0.095871	0.140068	0.162819	0.1959	0.241463
0.00458527	0.0551376	0.0900116	0.0192337	0.131798	0.234871	0.176636	0.00993347	0.0553284	0.095871	0.140053	0.162819	0.195946	0.24144
0.00458527	0.0551224	0.0900116	0.0192337	0.131836	0.234787	0.176598	0.00993347	0.0553284	0.095871	0.14003	0.162804	0.195999	0.241425
0.00458527	0.0551147	0.090004	0.0192337	0.131851	0.234734	0.176567	0.0099411	0.055336	0.0958633	0.140022	0.162804	0.196045	0.241409
0.00458527	0.0551224	0.0900116	0.0192261	0.131844	0.234749	0.176514	0.0099411	0.055336	0.0958633	0.140015	0.162796	0.196075	0.241394
0.00458527	0.0551453	0.0900116	0.0192261	0.131851	0.234818	0.176476	0.00993347	0.0553284	0.095871	0.140007	0.162796	0.196129	0.241409
0.00458527	0.0551376	0.0900192	0.0192261	0.131859	0.234879	0.176468	0.00991821	0.0553284	0.0958862	0.139999	0.162796	0.196175	0.241394
0.00458527	0.0551147	0.0900497	0.0192261	0.131844	0.234932	0.176476	0.00993347	0.055336	0.0958939	0.139984	0.162796	0.196121	0.241364
0.00458527	0.0551147	0.0900421	0.0192261	0.131844	0.23497	0.176491	0.00993347	0.055336	0.0958939	0.139977	0.162766	0.196075	0.241318
0.00458527	0.0551224	0.090004	0.0192261	0.131859	0.234978	0.176506	0.00993347	0.055336	0.0959167	0.139984	0.16275	0.196167	0.241295
0.00457764	0.0551376	0.0899734	0.0192337	0.131874	0.234993	0.176529	0.00993347	0.0553436	0.095932	0.140007	0.162758	0.196289	0.241287
0.00458527	0.0551453	0.0899734	0.0192337	0.131889	0.235023	0.176575	0.00993347	0.0553513	0.0959396	0.140015	0.16275	0.196365	0.241272
0.00458527	0.0551376	0.0900116	0.0192261	0.13192	0.235031	0.176605	0.00993347	0.0553513	0.0959625	0.140015	0.162743	0.196388	0.241241
0.00458527	0.0551224	0.0900192	0.0192261	0.131905	0.235023	0.176636	0.00993347	0.0553513	0.0959702	0.140007	0.162743	0.196411	0.241211
0.00458527	0.0551147	0.0900116	0.0192337	0.131897	0.235039	0.176674	0.00993347	0.0553513	0.0959854	0.140007	0.16275	0.196449	0.24118
0.00458527	0.0551147	0.0900192	0.0192261	0.131905	0.235031	0.17672	0.00993347	0.0553436	0.0960083	0.140015	0.16275	0.19648	0.241211
0.00458527	0.0551376	0.0900192	0.0192261	0.13192	0.234978	0.176743	0.00993347	0.0553436	0.0960159	0.140007	0.16275	0.19651	0.241249
0.00458527	0.0551376	0.0900192	0.0192261	0.131935	0.234917	0.176788	0.0099411	0.0553513	0.0960236	0.139999	0.162743	0.196556	0.241241
0.00458527	0.0551224	0.0900192	0.0192337	0.131958	0.234879	0.176849	0.00993347	0.0553513	0.0960312	0.139999	0.162727	0.196617	0.241188
0.00458527	0.0551224	0.0900497	0.0192337	0.131973	0.23484	0.176903	0.00993347	0.0553513	0.0960541	0.139999	0.16272	0.19664	0.241165
0.00458527	0.0551376	0.0900497	0.0192261	0.131958	0.234772	0.176956	0.00993347	0.0553513	0.0960693	0.139999	0.16272	0.19664	0.24118
0.00458527	0.0551224	0.0900269	0.0192184	0.13192	0.234749	0.177032	0.00993347	0.0553513	0.096077	0.139999	0.162712	0.196663	0.24118
0.00458527	0.0551147	0.0899963	0.0192261	0.131889	0.234833	0.177055	0.00993347	0.0553513	0.0960999	0.140007	0.162704	0.196693	0.241173
0.00458527	0.0551071	0.0899734	0.0192337	0.131882	0.234932	0.177078	0.00993347	0.0553513	0.0961151	0.140007	0.162727	0.196701	0.24115
0.00458527	0.0551224	0.0899811	0.0192337	0.131851	0.234985	0.177132	0.0099411	0.0553513	0.0961227	0.140007	0.16275	0.196716	0.241135
0.00458527	0.0551224	0.0899811	0.0192261	0.131836	0.235031	0.177155	0.00993347	0.0553436	0.0961456	0.140022	0.162743	0.196747	0.241104
0.00458527	0.0550919	0.0899811	0.0192261	0.131828	0.235107	0.177177	0.00993347	0.0553436	0.0961533	0.140053	0.162743	0.19677	0.241081
0.00458527	0.055069	0.0899811	0.0192261	0.131783	0.235123	0.177269	0.00993347	0.0553436	0.0961685	0.140068	0.162758	0.196815	0.241066
0.00458527	0.0550919	0.0899811	0.0192261	0.131744	0.23513	0.177345	0.0099411	0.0553436	0.0961838	0.140068	0.162758	0.196907	0.241051
0.00460052	0.0550842	0.090004	0.0192184	0.131775	0.235222	0.17733	0.0099411	0.055336	0.0962143	0.140053	0.162758	0.196983	0.241035
0.00460052	0.0550842	0.0900192	0.0192184	0.131798	0.235298	0.17733	0.00993347	0.055336	0.0962296	0.14003	0.162758	0.197014	0.24102
0.00458527	0.0551147	0.0900116	0.0192184	0.13176	0.235298	0.177391	0.0099411	0.0553436	0.0962219	0.140022	0.162727	0.197037	0.24099
0.00458527	0.0551453	0.0899963	0.0192261	0.131691	0.235321	0.177505	0.00993347	0.055336	0.0962067	0.140022	0.162727	0.197098	0.240982
0.00460052	0.0551224	0.0900116	0.0192261	0.131653	0.235397	0.177696	0.00993347	0.0553131	0.0961838	0.139999	0.16275	0.197174	0.240982
0.00458527	0.0551147	0.0900269	0.0192261	0.131668	0.23542	0.177856	0.0099411	0.0553131	0.0961609	0.139984	0.162758	0.19722	0.240974
0.00458527	0.0551376	0.0900116	0.0192261	0.131729	0.235413	0.177826	0.00993347	0.0553055	0.0961456	0.139999	0.162743	0.197243	0.240959
0.00458527	0.0551376	0.0899734	0.0192261	0.131783	0.235458	0.17765	0.00993347	0.0553055	0.0961304	0.140007	0.162743	0.197227	0.240974
0.00458527	0.0551224	0.0899658	0.0192413	0.131798	0.235489	0.177528	0.00993347	0.0553131	0.0961227	0.140007	0.16275	0.197144	0.240982
0.00458527	0.0551147	0.0899734	0.0192337	0.13179	0.235451	0.177475	0.00993347	0.0553284	0.0961227	0.140007	0.162758	0.197052	0.240974
0.00458527	0.0550995	0.0899963	0.0192184	0.131775	0.235397	0.177406	0.00991821	0.0553284	0.0961227	0.140007	0.16275	0.197006	0.240974
0.00458527	0.0551071	0.0899658	0.0192261	0.131737	0.235329	0.177383	0.00993347	0.055336	0.0961151	0.140007	0.162727	0.196991	0.240974
0.00460052	0.0551376	0.08992	0.0192261	0.131744	0.235283	0.177422	0.00993347	0.0553436	0.0961075	0.140015	0.16272	0.196976	0.24099
0.00458527	0.0551071	0.0899506	0.0192261	0.131798	0.235298	0.177391	0.00993347	0.055336	0.0961075	0.140015	0.16272	0.19693	0.241005
0.00458527	0.0550842	0.0899963	0.0192337	0.131836	0.235283	0.177322	0.00993347	0.0553436	0.0960999	0.140015	0.162712	0.196892	0.241005
0.00458527	0.0551071	0.090004	0.0192337	0.131828	0.235207	0.177261	0.0099411	0.0553436	0.0960846	0.140007	0.162727	0.196869	0.241005
0.00458527	0.0551224	0.0900192	0.0192337	0.131813	0.23513	0.177216	0.00993347	0.0553436	0.0960846	0.140007	0.16272	0.196892	0.24102
0.00458527	0.0551147	0.0900421	0.0192337	0.131828	0.235153	0.1772	0.00993347	0.055336	0.0960846	0.140007	0.162598	0.19693	0.241028
0.00458527	0.0551147	0.0900269	0.0192337	0.131805	0.235184	0.177223	0.00993347	0.055336	0.096077	0.140007	0.162514	0.196953	0.241035
0.00460052	0.0551376	0.0899963	0.0192337	0.131798	0.235222	0.177284	0.00993347	0.0553436	0.0960693	0.140015	0.162575	0.196953	0.241043
0.00460052	0.0551224	0.0899734	0.0192261	0.131828	0.235352	0.177383	0.00993347	0.0553436	0.0960693	0.140022	0.162651	0.196945	0.241028
0.00460052	0.0551147	0.0899811	0.0192261	0.131836	0.235596	0.177521	0.00993347	0.0553436	0.096077	0.140045	0.162651	0.19693	0.241005
0.00458527	0.0551147	0.090004	0.0192261	0.131813	0.235931	0.177612	0.0099411	0.0553436	0.0960846	0.140045	0.162651	0.196907	0.24102
0.00458527	0.0551376	0.090004	0.0192261	0.131805	0.236214	0.177635	0.0099411	0.0553436	0.0961075	0.14003	0.162666	0.196915	0.241028
0.00458527	0.0551376	0.090004	0.0192184	0.131828	0.236343	0.177658	0.00994873	0.0553436	0.0961533	0.140045	0.162659	0.196938	0.24102
0.00458527	0.0551224	0.0900116	0.0192184	0.131859	0.236404	0.177696	0.0099411	0.0553513	0.0961761	0.140068	0.162666	0.196945	0.241028
0.00458527	0.0551224	0.0900116	0.0192261	0.131882	0.236481	0.177757	0.00993347	0.0553513	0.0961761	0.140076	0.162682	0.196953	0.24102
0.00458527	0.0551224	0.0900116	0.0192184	0.131897	0.236519	0.177864	0.00993347	0.0553436	0.0961838	0.140076	0.162682	0.196976	0.24099
0.00458527	0.0551071	0.0900269	0.0192184	0.13192	0.236504	0.177948	0.00993347	0.0553513	0.0962067	0.140076	0.162704	0.196983	0.240982
0.00458527	0.0551071	0.0900269	0.0192184	0.131943	0.236519	0.177956	0.00991821	0.0553589	0.0962219	0.140099	0.162712	0.196999	0.241005
0.00458527	0.0551147	0.0900192	0.0192261	0.13195	0.236549	0.177971	0.00991821	0.0553589	0.0962219	0.140106	0.162704	0.197052	0.240997
0.00458527	0.0551147	0.0900421	0.0192337	0.131973	0.236572	0.178017	0.00991821	0.0553589	0.0962296	0.140106	0.16272	0.197121	0.24099
0.00458527	0.0551224	0.0900269	0.0192337	0.131996	0.236626	0.178078	0.00991821	0.0553513	0.0962448	0.140106	0.162743	0.197182	0.240982
0.00458527	0.0551376	0.0899734	0.0192337	0.132027	0.236626	0.178154	0.00991821	0.0553589	0.0962524	0.140083	0.162727	0.197266	0.240982
0.00458527	0.0551071	0.0899658	0.0192261	0.132027	0.236603	0.178192	0.00991821	0.0553589	0.0962524	0.140068	0.162712	0.197342	0.240974
0.00460052	0.0551376	0.0900116	0.0192337	0.132034	0.236618	0.178177	0.00991058	0.0553741	0.0962601	0.14006	0.162712	0.197388	0.240982
0.00458527	0.0551605	0.0900116	0.0192337	0.132065	0.236504	0.178162	0.00991058	0.0553589	0.0962677	0.14006	0.16272	0.197395	0.240997
0.00460052	0.0551071	0.0899963	0.0192261	0.132088	0.236168	0.178146	0.00991821	0.0553589	0.0962677	0.140053	0.162727	0.197365	0.240997
0.00458527	0.0550461	0.090004	0.0192184	0.132111	0.235924	0.178116	0.00991821	0.0553741	0.0962601	0.140053	0.162727	0.19735	0.240997
0.00458527	0.055069	0.0900116	0.0192184	0.132126	0.235855	0.178108	0.00991821	0.0553741	0.0962448	0.140053	0.162727	0.197441	0.24099
0.00458527	0.0551147	0.0900116	0.0192261	0.132141	0.235825	0.178062	0.00991821	0.0553741	0.0962296	0.140053	0.16272	0.19754	0.24099
0.00458527	0.0551224	0.0900116	0.0192261	0.132126	0.235786	0.177994	0.00991821	0.0553741	0.0962448	0.14006	0.162712	0.197601	0.240982
0.00458527	0.0551224	0.0899963	0.0192337	0.132118	0.235786	0.177963	0.00991058	0.0553741	0.0962524	0.14006	0.16272	0.197708	0.240982
0.00458527	0.0550842	0.0899811	0.0192337	0.132133	0.235786	0.177917	0.00991821	0.0553741	0.0962524	0.140053	0.16275	0.197876	0.24099
0.00458527	0.0550461	0.0899963	0.0192261	0.132164	0.235779	0.177826	0.00991821	0.0553589	0.0962448	0.140045	0.162773	0.197914	0.24099
0.00458527	0.0550995	0.0899811	0.0192261	0.132149	0.235786	0.177773	0.00991821	0.0553741	0.0962219	0.140045	0.162788	0.197845	0.24099
0.00458527	0.0551224	0.0899811	0.0192337	0.132164	0.235779	0.177757	0.00991821	0.0553741	0.0962067	0.140045	0.162796	0.197853	0.24099
0.00460052	0.0550995	0.0899963	0.0192337	0.132179	0.235779	0.177711	0.00991821	0.0553741	0.096199	0.140045	0.162788	0.197914	0.24102
0.00458527	0.0551224	0.0899963	0.0192337	0.132179	0.235779	0.17765	0.00991821	0.0553741	0.0961838	0.140053	0.162773	0.197899	0.241081
0.00458527	0.0551529	0.0899963	0.0192261	0.132179	0.235733	0.177612	0.00991821	0.0553741	0.0961685	0.140053	0.162788	0.197876	0.241142
0.00458527	0.0551071	0.0900116	0.0192261	0.132195	0.235657	0.177582	0.00993347	0.0553741	0.0961533	0.140053	0.162773	0.197891	0.241188
0.00458527	0.0551071	0.0900192	0.0192261	0.132217	0.235573	0.177559	0.00991821	0.0553818	0.0961456	0.14006	0.162773	0.197853	0.241241
0.00458527	0.0551376	0.0900116	0.0192337	0.13224	0.235527	0.177536	0.00991058	0.0553818	0.0961304	0.14006	0.162804	0.197792	0.241325
0.00458527	0.0551147	0.0900116	0.0192261	0.132278	0.235519	0.177521	0.00991821	0.0553818	0.0961227	0.14006	0.162811	0.197769	0.241364
0.00458527	0.0550995	0.0900116	0.0192261	0.132309	0.235497	0.177513	0.00991821	0.0553818	0.0961151	0.14006	0.162796	0.197746	0.241371
0.00458527	0.0551224	0.090004	0.0192261	0.132317	0.235428	0.177521	0.00991821	0.0553894	0.0961151	0.140053	0.162804	0.197716	0.241386
0.00458527	0.0551224	0.0900192	0.0192261	0.132286	0.235359	0.177536	0.00991821	0.0553894	0.0961227	0.14003	0.162842	0.197708	0.241386
0.00458527	0.0551071	0.0900192	0.0192337	0.132256	0.235329	0.177528	0.00991058	0.0553894	0.0961456	0.140015	0.162849	0.197708	0.241379
0.00458527	0.0551147	0.0900116	0.0192337	0.132271	0.235306	0.177521	0.00991058	0.0553894	0.0962067	0.140022	0.162842	0.197701	0.241379
0.00458527	0.0551224	0.0900116	0.0192261	0.132317	0.235268	0.177521	0.00991821	0.0553818	0.0962906	0.140022	0.162857	0.197716	0.241379
0.00458527	0.0551147	0.090004	0.0192261	0.132324	0.235214	0.177475	0.00991821	0.0553818	0.096344	0.140022	0.162865	0.197716	0.241394
0.00458527	0.0551224	0.0899963	0.0192261	0.132324	0.235107	0.177376	0.00991821	0.055397	0.096344	0.140045	0.162865	0.197701	0.241425
0.00458527	0.0551224	0.0900116	0.0192261	0.132317	0.234978	0.177284	0.00991821	0.055397	0.0963211	0.140076	0.162865	0.197701	0.241425
0.00458527	0.0551147	0.0900192	0.0192184	0.132294	0.234917	0.177261	0.00991821	0.055397	0.0963135	0.140106	0.162857	0.197701	0.241417
0.00458527	0.0551224	0.090004	0.0192184	0.132286	0.234886	0.177246	0.00991821	0.055397	0.0963135	0.140114	0.162857	0.19767	0.241409
0.00458527	0.0551224	0.0900192	0.0192261	0.132309	0.234833	0.177238	0.00991821	0.055397	0.0963135	0.140121	0.162857	0.197624	0.241371
0.00458527	0.0551071	0.0900421	0.0192261	0.132317	0.234749	0.1772	0.00991821	0.055397	0.0963211	0.140129	0.162842	0.197609	0.241318
0.00458527	0.0551071	0.0900269	0.0192337	0.132317	0.234695	0.177155	0.00991821	0.0554047	0.0963287	0.140121	0.162811	0.197609	0.24128
0.00458527	0.0551071	0.0900116	0.0192337	0.132317	0.23465	0.177177	0.00991821	0.055397	0.0963211	0.140106	0.162804	0.197617	0.241295
0.00458527	0.0551147	0.0900192	0.0192337	0.132294	0.234604	0.177231	0.00991821	0.0554047	0.0963135	0.140076	0.162819	0.197617	0.241318
0.00458527	0.0551147	0.0900192	0.0192261	0.132278	0.234558	0.177223	0.00991821	0.0554047	0.0963211	0.140068	0.162827	0.197624	0.241325
0.00458527	0.0551147	0.0900116	0.0192261	0.132286	0.234497	0.177193	0.00991821	0.0554047	0.0963211	0.140083	0.162827	0.197632	0.241333
0.00458527	0.0551147	0.0899963	0.0192184	0.132278	0.234421	0.177231	0.00991821	0.055397	0.0963058	0.140068	0.162842	0.197647	0.241325
0.00458527	0.0551147	0.0899811	0.0192261	0.132263	0.234367	0.177277	0.00991821	0.0554047	0.0963058	0.140045	0.162827	0.197647	0.241325
0.00458527	0.0551147	0.090004	0.0192337	0.132256	0.234314	0.177292	0.00991821	0.0554047	0.0963135	0.14003	0.162811	0.197632	0.241341
0.00458527	0.0551147	0.0900192	0.0192261	0.13224	0.234222	0.177315	0.00991821	0.0554047	0.0963058	0.140045	0.162804	0.197647	0.241325
0.00458527	0.0551453	0.0899811	0.0192261	0.132256	0.234154	0.177361	0.00991821	0.0554199	0.0963058	0.14003	0.162819	0.197655	0.241325
0.00458527	0.0551605	0.0899429	0.0192261	0.132278	0.234116	0.177437	0.00991821	0.0554199	0.0963135	0.14003	0.162819	0.197647	0.241409
0.00458527	0.0551224	0.0899582	0.0192261	0.132286	0.23407	0.17749	0.00991821	0.0554276	0.0963135	0.140045	0.162811	0.197632	0.241432
0.00460052	0.0550995	0.0899963	0.0192261	0.132286	0.233971	0.177521	0.00991821	0.0554352	0.0963135	0.140053	0.162811	0.197647	0.241386
0.00458527	0.0551071	0.0899963	0.0192261	0.132294	0.233871	0.177551	0.00991821	0.0554352	0.0963211	0.140045	0.162796	0.197632	0.241394
0.00458527	0.0551147	0.0899963	0.0192261	0.132278	0.233795	0.177612	0.00993347	0.0554428	0.0963211	0.14003	0.162773	0.197624	0.241455
0.00458527	0.0551147	0.0900116	0.0192261	0.132256	0.233734	0.177666	0.0099411	0.0554428	0.0963211	0.140022	0.162773	0.197617	0.241455
0.00458527	0.0551147	0.0900192	0.0192261	0.132256	0.23365	0.177681	0.0099411	0.0554428	0.096344	0.140015	0.162773	0.197617	0.241455
0.00458527	0.0551147	0.090004	0.0192261	0.132172	0.233589	0.177658	0.0099411	0.0554428	0.0963516	0.140007	0.162773	0.197617	0.241478
0.00458527	0.0551147	0.090004	0.0192261	0.131935	0.233574	0.177658	0.0099411	0.0554428	0.0963593	0.140007	0.162788	0.197617	0.241501
0.00458527	0.0551224	0.0900192	0.0192184	0.131645	0.233521	0.177673	0.00993347	0.0554428	0.0963593	0.140007	0.162773	0.197617	0.241508
0.00458527	0.0551147	0.0900269	0.0192261	0.131493	0.233475	0.177612	0.00993347	0.0554428	0.0963516	0.140015	0.162758	0.197609	0.241524
0.00458527	0.0551147	0.090004	0.0192261	0.131424	0.233475	0.177521	0.00993347	0.0554428	0.096344	0.14003	0.162766	0.197624	0.241516
0.00458527	0.0551224	0.0899506	0.0192261	0.131371	0.233482	0.177437	0.00991821	0.0554428	0.096344	0.140045	0.162773	0.197632	0.241524
0.00460052	0.0551224	0.08992	0.0192261	0.131332	0.233475	0.177345	0.00991821	0.0554504	0.096344	0.14003	0.162766	0.197632	0.241547
0.00460052	0.0551147	0.0899582	0.0192184	0.131332	0.233498	0.177277	0.00991821	0.0554504	0.096344	0.140045	0.162773	0.197647	0.241531
0.00458527	0.0551071	0.090004	0.0192184	0.131348	0.233528	0.177261	0.00991821	0.0554352	0.0963516	0.140068	0.162804	0.197647	0.241508
0.00458527	0.0551147	0.0900192	0.0192261	0.131363	0.233505	0.177238	0.00991058	0.0554352	0.0963593	0.140076	0.162796	0.197624	0.241516
0.00458527	0.0551224	0.0900192	0.0192337	0.131371	0.23349	0.177246	0.00991058	0.0554428	0.0963593	0.140076	0.162773	0.197624	0.241516
0.00458527	0.0551376	0.0900192	0.0192261	0.131348	0.233482	0.177422	0.00991058	0.0554428	0.0963516	0.140076	0.162788	0.197655	0.241524
0.00458527	0.0551376	0.0899963	0.0192337	0.131332	0.233459	0.177711	0.00991058	0.0554504	0.0963287	0.140076	0.162796	0.19767	0.241531
0.00458527	0.0551147	0.0899811	0.0192413	0.131363	0.233482	0.17791	0.00991058	0.0554504	0.0963287	0.140068	0.162811	0.197701	0.241524
0.00458527	0.0551071	0.0899963	0.0192261	0.131409	0.233536	0.177971	0.00991058	0.0554504	0.096344	0.140068	0.162819	0.197708	0.241531
0.00458527	0.0551147	0.090004	0.0192261	0.131462	0.233597	0.177963	0.00991058	0.0554428	0.0963516	0.14006	0.162811	0.197678	0.241554
0.00458527	0.0551147	0.090004	0.0192413	0.131546	0.233627	0.177948	0.00991058	0.0554428	0.0963516	0.14006	0.162796	0.197662	0.241562
0.00460052	0.0551147	0.0899963	0.0192413	0.131599	0.233635	0.177948	0.00991058	0.0554352	0.0963516	0.140068	0.162788	0.19767	0.241554
0.00458527	0.0551147	0.0899963	0.0192184	0.131615	0.233627	0.177895	0.00991058	0.0554352	0.0963516	0.140068	0.162804	0.19767	0.24157
0.00458527	0.0551376	0.0899811	0.0192184	0.131638	0.233635	0.177795	0.00991058	0.0554276	0.096344	0.14006	0.162811	0.197655	0.241585
0.00458527	0.0551376	0.0899811	0.0192184	0.131683	0.23362	0.177719	0.00991058	0.0554276	0.0963287	0.140068	0.162819	0.197655	0.2416
0.00460052	0.0551224	0.0900116	0.0192261	0.131714	0.233574	0.177612	0.00991058	0.0554276	0.0963287	0.140068	0.162827	0.197647	0.241608
0.00460052	0.0551147	0.0900192	0.0192261	0.131744	0.233566	0.17746	0.00991058	0.0554352	0.0963287	0.140068	0.162857	0.197632	0.241623
0.00460052	0.0551071	0.090004	0.0192261	0.131775	0.233551	0.177368	0.00991058	0.0554352	0.0963287	0.140068	0.162872	0.19767	0.241646
0.00458527	0.0550919	0.0900116	0.0192261	0.131783	0.233498	0.17733	0.00991058	0.0554276	0.0963211	0.140068	0.162888	0.197678	0.241661
0.00458527	0.0550919	0.0900269	0.0192261	0.13179	0.233498	0.177223	0.00991058	0.0554276	0.0963211	0.140068	0.162895	0.19767	0.241669
0.00460052	0.0550995	0.0900269	0.0192261	0.131805	0.233536	0.177116	0.00991058	0.0554276	0.0963211	0.140068	0.162895	0.197685	0.241676
0.00460052	0.0551147	0.0900192	0.0192261	0.131836	0.233482	0.177078	0.00991058	0.0554276	0.0963211	0.140076	0.162903	0.197708	0.241676
0.00458527	0.0551147	0.090004	0.0192337	0.131889	0.233276	0.176987	0.00990295	0.0554276	0.0963135	0.140083	0.162903	0.197678	0.241699
0.00458527	0.0551071	0.0900116	0.0192337	0.13192	0.232925	0.176811	0.00991058	0.0554276	0.0963135	0.140083	0.162903	0.197662	0.241699
0.00458527	0.0551147	0.0900421	0.0192261	0.131889	0.232475	0.176712	0.00991058	0.0554276	0.0963135	0.140083	0.162918	0.197662	0.241699
0.00458527	0.0551376	0.0900269	0.0192261	0.131882	0.232109	0.176689	0.00991058	0.0554199	0.0963135	0.140068	0.162933	0.197662	0.241714
0.00460052	0.0550995	0.0900116	0.0192261	0.131905	0.231987	0.176643	0.00991058	0.0554199	0.0963058	0.140068	0.162918	0.197655	0.241722
0.00460052	0.0550613	0.0900192	0.0192184	0.131927	0.231987	0.176575	0.00991058	0.0554199	0.0962982	0.140083	0.162918	0.197624	0.241722
0.00458527	0.0550995	0.0900421	0.0192184	0.131927	0.232002	0.176552	0.00991058	0.0554199	0.0962982	0.140106	0.162941	0.197609	0.24173
0.00458527	0.0551071	0.0900192	0.0192261	0.131897	0.232048	0.176529	0.00991058	0.0554047	0.0963058	0.140114	0.162918	0.197601	0.24176
0.00458527	0.055069	0.090004	0.0192261	0.131844	0.232132	0.176506	0.00991058	0.0554047	0.0962982	0.140114	0.16291	0.197578	0.241768
0.00458527	0.0550995	0.090004	0.0192184	0.131813	0.232231	0.176468	0.00991058	0.0554199	0.0962906	0.140121	0.162949	0.197563	0.241753
0.00458527	0.0551376	0.0900116	0.0192184	0.131798	0.232338	0.17643	0.00991058	0.0554199	0.0962982	0.140114	0.162956	0.197571	0.241745
0.00458527	0.0551224	0.090004	0.0192261	0.131744	0.232445	0.176414	0.00991821	0.0554047	0.0962906	0.140121	0.162949	0.197601	0.241745
0.00458527	0.0551071	0.0899963	0.0192261	0.131645	0.232567	0.176414	0.00991821	0.0554047	0.0962906	0.140129	0.162956	0.197609	0.24173
0.00458527	0.0551147	0.0899963	0.0192261	0.131508	0.232712	0.176407	0.00991058	0.0554047	0.0962753	0.140121	0.162971	0.197647	0.241699
0.00458527	0.0551147	0.090004	0.0192184	0.131325	0.23288	0.176399	0.00991058	0.0554047	0.0962753	0.140121	0.162971	0.197723	0.241669
0.00458527	0.0551224	0.090004	0.0192261	0.131157	0.233055	0.176384	0.00991821	0.055397	0.0962906	0.140121	0.162994	0.197792	0.241661
0.00458527	0.0551147	0.0899811	0.0192261	0.131073	0.233231	0.176353	0.00991821	0.055397	0.0962982	0.140121	0.16301	0.197853	0.241653
0.00458527	0.0551071	0.0900192	0.0192261	0.131027	0.233383	0.1763	0.00991821	0.055397	0.0963058	0.140144	0.163017	0.197914	0.241631
0.00458527	0.0551071	0.0900421	0.0192184	0.130981	0.233528	0.1763	0.00991821	0.055397	0.096344	0.140175	0.16301	0.197945	0.241608
0.00458527	0.0551071	0.090004	0.0192261	0.130959	0.23365	0.176331	0.00991821	0.055397	0.0963669	0.140167	0.163002	0.197952	0.241608
0.00458527	0.0550995	0.0899811	0.0192413	0.130936	0.233757	0.176361	0.00991821	0.0553894	0.0963974	0.140167	0.16301	0.197968	0.241608
0.00460052	0.0551453	0.0900116	0.0192337	0.130913	0.233833	0.176361	0.00993347	0.0553894	0.0964432	0.14019	0.163017	0.197952	0.241615
0.00458527	0.0551605	0.0900269	0.0192261	0.13089	0.233871	0.176384	0.00993347	0.0553894	0.0964813	0.140175	0.16301	0.197906	0.241615
0.00458527	0.0550995	0.0900192	0.0192184	0.130875	0.233917	0.17646	0.00993347	0.0553894	0.0964966	0.14016	0.163002	0.197922	0.2416
0.00458527	0.0550842	0.0900116	0.0192184	0.130867	0.233971	0.176544	0.00993347	0.0553818	0.096489	0.140167	0.162987	0.197952	0.2416
0.00458527	0.0551224	0.0899811	0.0192261	0.130836	0.233978	0.176575	0.00991821	0.0553818	0.0964966	0.140175	0.162987	0.197945	0.241608
0.00458527	0.0551453	0.0899811	0.0192337	0.130798	0.233932	0.176575	0.00991821	0.0553818	0.0964966	0.140167	0.162987	0.197952	0.241615
0.00458527	0.0551147	0.090004	0.0192337	0.130768	0.233902	0.176575	0.00993347	0.0553818	0.0964966	0.14016	0.162971	0.197952	0.241631
0.00460052	0.0551071	0.0899963	0.0192337	0.130768	0.233917	0.176605	0.00993347	0.0553894	0.0965042	0.140167	0.162971	0.197945	0.241631
0.00458527	0.0550995	0.0899734	0.0192413	0.130753	0.23394	0.176643	0.00991821	0.0553894	0.0965042	0.140175	0.162987	0.197937	0.241623
0.00458527	0.0550919	0.0899963	0.0192261	0.130707	0.233902	0.176689	0.00993347	0.0553894	0.0964966	0.140175	0.162987	0.197922	0.241623
0.00458527	0.0551147	0.0899963	0.0192184	0.130692	0.233757	0.176712	0.00993347	0.0553818	0.096489	0.14019	0.162987	0.197899	0.241623
0.00458527	0.0551224	0.0899963	0.0192184	0.130699	0.233597	0.17675	0.00993347	0.0553818	0.096489	0.14019	0.162987	0.197899	0.241631
0.00458527	0.0551147	0.0900116	0.0192032	0.130684	0.233505	0.176811	0.00993347	0.0553894	0.0964966	0.140198	0.162987	0.197906	0.241646
0.00458527	0.0550995	0.0900116	0.0192032	0.130638	0.233429	0.17688	0.00993347	0.0553894	0.096489	0.140198	0.162971	0.197899	0.241661
0.00458527	0.0550919	0.0899811	0.0192261	0.130608	0.233284	0.176956	0.00991821	0.0553894	0.096489	0.14019	0.162956	0.197891	0.241661
0.00458527	0.0550919	0.0899811	0.0192261	0.1306	0.233101	0.177032	0.00991821	0.0553894	0.0964813	0.14019	0.162949	0.197899	0.241676
0.00458527	0.0551071	0.090004	0.0192184	0.1306	0.232964	0.177086	0.00993347	0.0553818	0.0964661	0.140198	0.162941	0.197891	0.241692
0.00458527	0.0551147	0.0900192	0.0192184	0.1306	0.232864	0.177155	0.00993347	0.0553741	0.0964584	0.14019	0.162933	0.197891	0.241676
0.00458527	0.0551147	0.0900269	0.0192261	0.130577	0.232765	0.177238	0.00993347	0.0553741	0.0964508	0.140175	0.16291	0.197876	0.241661
0.00458527	0.0551147	0.090004	0.0192261	0.130531	0.232674	0.177246	0.00993347	0.0553818	0.0964584	0.14019	0.16291	0.197876	0.241653
0.00458527	0.0551147	0.0899963	0.0192261	0.130463	0.232582	0.177238	0.00991821	0.0553818	0.0964584	0.14019	0.16291	0.197899	0.241661
0.00458527	0.0551224	0.0899963	0.0192261	0.130394	0.232468	0.177322	0.00993347	0.0553741	0.0964584	0.140114	0.16291	0.197906	0.241669
0.00458527	0.0551224	0.0899963	0.0192184	0.130318	0.232353	0.177422	0.00993347	0.0553741	0.0964584	0.14006	0.162918	0.197899	0.241676
0.00458527	0.0551071	0.0899734	0.0192261	0.130318	0.232285	0.177444	0.00993347	0.0553741	0.0964661	0.140076	0.162941	0.197899	0.241669
0.00458527	0.0551071	0.0899734	0.0192261	0.130348	0.232201	0.177475	0.00991821	0.0553818	0.0964813	0.140083	0.162941	0.197899	0.241669
0.00458527	0.0550919	0.0899734	0.0192261	0.130333	0.232124	0.177551	0.00991821	0.0553818	0.0964813	0.14006	0.162941	0.197899	0.241692
0.00458527	0.055069	0.0899811	0.0192337	0.130295	0.232048	0.177628	0.00991821	0.0553818	0.0964813	0.14006	0.162941	0.197899	0.241699
0.00460052	0.0550919	0.0899963	0.0192261	0.130287	0.231964	0.177711	0.00991821	0.0553818	0.0964813	0.14006	0.162933	0.197899	0.241676
0.00460052	0.0551147	0.0899734	0.0192032	0.130333	0.231888	0.177811	0.00991821	0.0553894	0.0964813	0.140045	0.162933	0.197899	0.241653
0.00460052	0.0551224	0.0899734	0.0192032	0.130348	0.231819	0.177872	0.00991821	0.0553894	0.0964813	0.14003	0.162933	0.197899	0.241661
0.00458527	0.0551071	0.0900116	0.0192184	0.130318	0.231773	0.177925	0.00991821	0.0553818	0.0964661	0.140022	0.162918	0.197891	0.241669
0.00460052	0.0551071	0.0900116	0.0192032	0.130302	0.231743	0.177994	0.00991821	0.0553818	0.0964584	0.139984	0.162933	0.197868	0.241669
0.00458527	0.0551376	0.0899811	0.0191956	0.130295	0.231743	0.178017	0.00991821	0.0553818	0.0964432	0.139931	0.162941	0.197868	0.241653
0.00458527	0.0551453	0.0900192	0.0191879	0.130287	0.231758	0.178032	0.00991058	0.0553818	0.0963516	0.1399	0.162933	0.197891	0.241646
0.00458527	0.0551071	0.0900574	0.0191956	0.130249	0.231789	0.178055	0.00991058	0.0553818	0.0962448	0.139862	0.162933	0.197922	0.241646
0.00458527	0.0550995	0.0899963	0.0192184	0.130226	0.231773	0.178055	0.00991058	0.0553894	0.0961609	0.139839	0.162941	0.197937	0.241653
0.00458527	0.0551453	0.0899658	0.0192032	0.130219	0.23175	0.178047	0.00991058	0.0553894	0.0961227	0.139832	0.162895	0.197922	0.241646
0.00458527	0.0551682	0.0900269	0.0191879	0.130173	0.231697	0.177994	0.00991058	0.055397	0.0961227	0.139793	0.162849	0.197945	0.241631
0.00458527	0.0551453	0.0900574	0.0192032	0.130112	0.231659	0.17778	0.00991821	0.0554047	0.0961227	0.139763	0.162849	0.197975	0.241646
0.00458527	0.0551071	0.0900421	0.0192337	0.130043	0.231667	0.177429	0.00991058	0.0554047	0.0961227	0.139748	0.162842	0.197952	0.241653
0.00458527	0.0550919	0.0900269	0.0192413	0.129982	0.231689	0.177078	0.00991058	0.0554047	0.0961227	0.139732	0.162842	0.197906	0.241661
0.00458527	0.0550919	0.090004	0.0192337	0.129936	0.231667	0.17688	0.00991058	0.0554199	0.0961227	0.139717	0.162865	0.197945	0.241653
0.00458527	0.0550995	0.0899658	0.0192261	0.129913	0.231628	0.176804	0.00991058	0.0554276	0.0961227	0.139717	0.162872	0.19799	0.241646
0.00458527	0.0551071	0.0899811	0.0192184	0.129883	0.231644	0.176796	0.00991058	0.0554276	0.0961227	0.139709	0.162857	0.197968	0.241585
0.00458527	0.0551147	0.0900116	0.0192261	0.129852	0.231705	0.176743	0.00991821	0.0554352	0.0961456	0.139687	0.162857	0.197952	0.24147
0.00458527	0.0551071	0.0900116	0.0192184	0.129822	0.231804	0.176697	0.00991821	0.0554352	0.0961685	0.139679	0.162865	0.197968	0.241364
0.00460052	0.0551071	0.0900269	0.0192032	0.129814	0.231949	0.17672	0.00991058	0.0554352	0.0961761	0.139664	0.162865	0.19799	0.241356
0.00458527	0.0551147	0.0900269	0.0192184	0.129837	0.232094	0.17675	0.00991058	0.0554504	0.096199	0.139664	0.162865	0.197975	0.241356
0.00458527	0.0551147	0.0900116	0.0192184	0.129875	0.232178	0.176689	0.00991058	0.0554581	0.0962143	0.139687	0.162872	0.197968	0.241325
0.00460052	0.0551071	0.090004	0.0192032	0.129913	0.232239	0.176643	0.00991821	0.0554581	0.0962143	0.139709	0.162872	0.197952	0.241325
0.00458527	0.0550995	0.0900116	0.0192184	0.129959	0.23233	0.17672	0.00991821	0.0554504	0.0962067	0.139694	0.162872	0.197945	0.241333
0.00458527	0.0551071	0.0900116	0.0192413	0.129982	0.232399	0.176849	0.00991821	0.0554504	0.0962067	0.139687	0.162872	0.197945	0.241318
0.00458527	0.0551147	0.090004	0.0192261	0.130013	0.23246	0.176971	0.00991821	0.0554581	0.0962067	0.139648	0.162865	0.197945	0.241341
0.00458527	0.0551147	0.090004	0.0192184	0.130051	0.232521	0.177124	0.00991821	0.0554581	0.0962067	0.139595	0.162865	0.197945	0.241318
0.00458527	0.0551071	0.090004	0.0192261	0.130112	0.232544	0.177284	0.00991821	0.0554504	0.0962143	0.139572	0.162872	0.197968	0.241226
0.00458527	0.0551071	0.0900192	0.0192261	0.130142	0.232529	0.177414	0.00991058	0.0554504	0.0962143	0.13958	0.162872	0.197998	0.241226
0.00458527	0.0551147	0.0900421	0.0192032	0.130104	0.232567	0.177559	0.00991058	0.0554581	0.0962143	0.13958	0.162857	0.198006	0.241325
0.00458527	0.0551147	0.0900421	0.0192032	0.130066	0.232605	0.177704	0.00991821	0.0554581	0.096199	0.139572	0.162842	0.198013	0.241364
0.00458527	0.0551224	0.0900192	0.0192184	0.13002	0.232613	0.177742	0.00991821	0.0554504	0.0961685	0.139572	0.162849	0.198021	0.241333
0.00457764	0.0551453	0.0899963	0.0192261	0.129974	0.232712	0.177719	0.00991821	0.0554581	0.0961456	0.139572	0.162849	0.198021	0.241371
0.00458527	0.0551376	0.090004	0.0192337	0.129951	0.232872	0.177773	0.00991821	0.0554581	0.0961227	0.139549	0.162827	0.198013	0.241409
0.00460052	0.0551147	0.0900116	0.0192337	0.129921	0.232925	0.177872	0.00991821	0.0554581	0.0961075	0.139534	0.162819	0.198006	0.241409
0.00460052	0.0551147	0.090004	0.0192337	0.129906	0.232849	0.177956	0.00991821	0.0554581	0.0960846	0.139519	0.162819	0.198013	0.241425
0.00458527	0.0551376	0.090004	0.0192337	0.129906	0.232796	0.178047	0.00991058	0.0554581	0.0960693	0.139519	0.162804	0.198036	0.241501
0.00458527	0.0551376	0.090004	0.0192337	0.129868	0.232758	0.178154	0.00991058	0.0554504	0.0960541	0.139519	0.162804	0.198044	0.241577
0.00458527	0.0551529	0.0899734	0.0192261	0.129807	0.232689	0.1782	0.00991058	0.0554504	0.0960388	0.139526	0.162796	0.198036	0.241585
0.00458527	0.0551682	0.0899734	0.0192261	0.129761	0.232658	0.17823	0.00991821	0.0554504	0.0960388	0.139519	0.162788	0.198013	0.24157
0.00458527	0.0551529	0.0899811	0.0192261	0.12973	0.232635	0.178253	0.00991058	0.0554504	0.0960388	0.139526	0.162804	0.198021	0.241585
0.00458527	0.0551529	0.0899582	0.0192261	0.129669	0.23259	0.178238	0.00991821	0.0554504	0.0960388	0.139534	0.162796	0.198044	0.241646
0.00458527	0.0551529	0.0899429	0.0192337	0.129616	0.232536	0.178177	0.00993347	0.0554504	0.0960312	0.139526	0.16275	0.198006	0.241676
0.00458527	0.0551224	0.0899506	0.0192337	0.129578	0.232544	0.178139	0.00991821	0.0554504	0.0960159	0.139526	0.162727	0.197952	0.241692
0.00460052	0.0550919	0.0899734	0.0192337	0.129524	0.232643	0.178116	0.00991821	0.0554504	0.0960083	0.139526	0.162743	0.197945	0.241661
0.00460052	0.0550919	0.0900192	0.0192261	0.129456	0.232758	0.178047	0.00991821	0.0554504	0.0960007	0.139534	0.16272	0.197952	0.241608
0.00458527	0.0551147	0.0900269	0.0192337	0.129395	0.232826	0.177956	0.00993347	0.0554428	0.0960007	0.139526	0.162704	0.197945	0.2416
0.00458527	0.0551147	0.0899658	0.0192413	0.129333	0.232903	0.177925	0.00991821	0.0554352	0.0959854	0.139519	0.162704	0.197922	0.241623
0.00460052	0.0550995	0.0899582	0.0192337	0.129257	0.232994	0.177917	0.00991821	0.0554352	0.0959778	0.139519	0.162712	0.197914	0.241623
0.00458527	0.0551147	0.0900192	0.0192261	0.129166	0.23304	0.177826	0.00991821	0.0554352	0.0959702	0.139519	0.162697	0.197906	0.241615
0.00458527	0.0551147	0.0900192	0.0192413	0.129066	0.23307	0.177719	0.00991821	0.0554352	0.0959702	0.139519	0.162682	0.197899	0.241631
0.00458527	0.0551147	0.0899811	0.0192413	0.129005	0.233147	0.17765	0.00991821	0.0554352	0.0959702	0.139519	0.162697	0.197868	0.241608
0.00458527	0.0551376	0.090004	0.0192337	0.128975	0.233215	0.177574	0.00991821	0.0554199	0.0959625	0.139542	0.162697	0.197868	0.241562
0.00458527	0.0551376	0.0900116	0.0192261	0.128899	0.233307	0.177483	0.00991821	0.0554047	0.0959549	0.139565	0.162682	0.197868	0.2416
0.00458527	0.0551071	0.0899963	0.0192261	0.128807	0.233421	0.177376	0.00991821	0.0554047	0.0959396	0.13958	0.162674	0.197861	0.241646
0.00458527	0.0551071	0.090004	0.0192337	0.128746	0.23349	0.177269	0.00991821	0.0554047	0.095932	0.139572	0.162666	0.197845	0.241615
0.00458527	0.0551071	0.0900192	0.0192261	0.128609	0.233536	0.177177	0.00991058	0.0554199	0.0959167	0.139565	0.162674	0.197853	0.241577
0.00458527	0.0550995	0.0900192	0.0192184	0.128387	0.23362	0.177071	0.00991058	0.0554047	0.0959167	0.139572	0.162682	0.197861	0.241608
0.00458527	0.0551224	0.0900192	0.0192184	0.128235	0.233711	0.176941	0.00991821	0.0554047	0.0959167	0.13958	0.162666	0.197861	0.241646
0.00458527	0.0551529	0.0900116	0.0192261	0.128159	0.233772	0.17688	0.00991821	0.0554047	0.0959091	0.139587	0.162659	0.197868	0.241646
0.00458527	0.0551453	0.0900116	0.0192261	0.128098	0.233826	0.176857	0.00991821	0.0554199	0.0958939	0.139587	0.162659	0.197868	0.241623
0.00458527	0.0551376	0.0900192	0.0192337	0.128052	0.233917	0.176804	0.00991821	0.0554276	0.0959091	0.139587	0.162659	0.197853	0.241608
0.00458527	0.0551224	0.0900192	0.0192337	0.128014	0.234001	0.176758	0.00991821	0.0554276	0.0959167	0.139587	0.162659	0.197853	0.2416
0.00458527	0.0551071	0.0900116	0.0192261	0.127975	0.234055	0.17675	0.00991821	0.0554276	0.0959167	0.139587	0.162659	0.197845	0.2416
0.00458527	0.0550995	0.0900116	0.0192261	0.12796	0.234108	0.176743	0.00991821	0.0554276	0.0959167	0.139587	0.162666	0.197823	0.241585
0.00458527	0.0551147	0.0900192	0.0192337	0.127991	0.234192	0.176765	0.00991821	0.0554199	0.0959244	0.13958	0.162659	0.197823	0.241562
0.00458527	0.0551147	0.0900116	0.0192261	0.127991	0.234268	0.176849	0.00991821	0.0554199	0.0959167	0.139565	0.162651	0.19783	0.241524
0.00458527	0.0551224	0.0899963	0.0192261	0.127945	0.234344	0.17691	0.00991821	0.0554276	0.0959167	0.139565	0.162643	0.197823	0.241508
0.00458527	0.0551224	0.0899963	0.0192337	0.127907	0.234444	0.176971	0.00991821	0.0554276	0.0959167	0.139565	0.162643	0.19783	0.241508
0.00458527	0.0550842	0.090004	0.0192337	0.127861	0.234543	0.177002	0.00991821	0.0554199	0.0959167	0.139565	0.162628	0.197845	0.241516
0.00458527	0.055069	0.0900116	0.0192261	0.127785	0.234604	0.176979	0.00991821	0.0554276	0.0959244	0.139549	0.162621	0.197823	0.241486
0.00458527	0.0551376	0.0900116	0.0192337	0.127708	0.234703	0.176956	0.00991058	0.0554276	0.095932	0.139549	0.162613	0.1978	0.241455
0.00458527	0.0551529	0.090004	0.0192337	0.12767	0.23484	0.176987	0.00991058	0.0554276	0.0959167	0.139542	0.162613	0.197731	0.241455
0.00458527	0.0551071	0.0899963	0.0192261	0.127647	0.234901	0.177002	0.00991821	0.0554276	0.0959091	0.139534	0.162628	0.197617	0.241463
0.00458527	0.0551147	0.0899963	0.0192184	0.12764	0.234962	0.17701	0.00993347	0.0554199	0.0959091	0.139534	0.162628	0.197571	0.241463
0.00460052	0.0551453	0.090004	0.0192184	0.127602	0.235016	0.177025	0.00993347	0.0554199	0.0959091	0.139534	0.162628	0.197601	0.241455
0.00458527	0.0551224	0.0900116	0.0192032	0.12751	0.23497	0.176987	0.0099411	0.0554199	0.0958862	0.139542	0.162643	0.197586	0.24144
0.00458527	0.0551071	0.0900192	0.0192032	0.127419	0.234932	0.176971	0.0099411	0.0554047	0.0958862	0.139526	0.162643	0.197578	0.241417
0.00458527	0.0551147	0.0900192	0.0192184	0.127403	0.235039	0.176949	0.00993347	0.0554047	0.0958939	0.139496	0.162643	0.197586	0.241379
0.00460052	0.0551071	0.0900116	0.0192184	0.127403	0.235138	0.176865	0.0099411	0.0554047	0.0958939	0.139488	0.162651	0.197601	0.241379
0.00458527	0.0550995	0.0900116	0.0192184	0.127365	0.235153	0.176811	0.00994873	0.0554047	0.0958786	0.139488	0.162659	0.197601	0.241371
0.00458527	0.0551224	0.0900116	0.0192261	0.127342	0.235191	0.176842	0.00994873	0.055397	0.095871	0.139496	0.162651	0.197609	0.241356
0.00458527	0.0551376	0.090004	0.0192413	0.127342	0.235283	0.176842	0.00994873	0.0553818	0.0958786	0.139488	0.162659	0.197624	0.241341
0.00458527	0.0551147	0.0899963	0.0192413	0.127342	0.235367	0.176811	0.00994873	0.0553436	0.095871	0.139481	0.162674	0.197632	0.241333
0.00458527	0.0550995	0.0900116	0.0192337	0.127335	0.235504	0.176819	0.0099411	0.0553055	0.0958633	0.139473	0.162682	0.197655	0.241318
0.00458527	0.0551071	0.090004	0.0192337	0.127312	0.235657	0.176842	0.0099411	0.0552979	0.0958481	0.139481	0.162674	0.197678	0.241325
0.00458527	0.0551071	0.0899963	0.0192261	0.127281	0.235786	0.176842	0.0099411	0.0552979	0.0958633	0.139473	0.162674	0.197701	0.241325
0.00458527	0.0550995	0.0900269	0.0192184	0.127281	0.235954	0.176865	0.0099411	0.0552902	0.0958633	0.139458	0.162682	0.197701	0.241318
0.00458527	0.0550995	0.0900116	0.0192184	0.127243	0.236115	0.176926	0.0099411	0.0552902	0.095871	0.139458	0.162697	0.197685	0.241325
0.00458527	0.0551071	0.0899429	0.0192261	0.127167	0.23613	0.17704	0.0099411	0.0552902	0.095871	0.139458	0.162697	0.197678	0.241333
0.00458527	0.0550995	0.0899429	0.0192337	0.127075	0.236084	0.177231	0.00994873	0.0552902	0.095871	0.139442	0.162682	0.197685	0.241318
0.00458527	0.0550919	0.090004	0.0192261	0.127022	0.236008	0.177437	0.0099411	0.0552826	0.095871	0.139442	0.162674	0.197708	0.241333
0.00458527	0.0550995	0.090004	0.0192261	0.126968	0.235878	0.177612	0.0099411	0.0552902	0.0958786	0.13945	0.162659	0.197716	0.241417
0.00458527	0.0551071	0.0899963	0.0192337	0.126884	0.235733	0.177765	0.00994873	0.0552826	0.0958939	0.139442	0.162651	0.197723	0.241463
0.00458527	0.0551071	0.0900116	0.0192261	0.126808	0.235634	0.177841	0.00994873	0.0552597	0.0959091	0.139427	0.162659	0.197762	0.241432
0.00458527	0.0550995	0.0900116	0.0192337	0.126747	0.235527	0.177856	0.0099411	0.0552521	0.0959167	0.139427	0.162659	0.197807	0.241394
0.00460052	0.0550995	0.0900116	0.0192337	0.126717	0.235474	0.177872	0.0099411	0.0552444	0.0959167	0.139404	0.162651	0.197823	0.241386
0.00460052	0.0550919	0.0900269	0.0192261	0.126732	0.235443	0.17791	0.00994873	0.0552368	0.0959091	0.139381	0.162651	0.197807	0.241386
0.00460052	0.0550919	0.0900269	0.0192184	0.126732	0.235382	0.177917	0.0099411	0.0552292	0.0959167	0.139359	0.162628	0.197807	0.241386
0.00458527	0.0551071	0.0900116	0.0192184	0.126678	0.235321	0.177925	0.0099411	0.0552139	0.0959244	0.139343	0.162605	0.19783	0.241371
0.00460052	0.0551224	0.0900192	0.0192261	0.126648	0.235283	0.17791	0.0099411	0.0552063	0.0959244	0.139328	0.162598	0.197853	0.241341
0.00460052	0.0550995	0.0900269	0.0192261	0.126663	0.235222	0.17794	0.0099411	0.055191	0.0959167	0.139313	0.162613	0.197868	0.24131
0.00458527	0.0550995	0.0900192	0.0192261	0.126656	0.235168	0.178009	0.0099411	0.0551834	0.0959244	0.139305	0.162613	0.197891	0.24128
0.00458527	0.0551224	0.0900116	0.0192261	0.12664	0.235191	0.178078	0.0099411	0.0551834	0.0959244	0.139305	0.162613	0.197906	0.241264
0.00458527	0.0551071	0.0900192	0.0192261	0.126709	0.235283	0.178078	0.0099411	0.055191	0.095932	0.139305	0.162613	0.197922	0.241241
0.00458527	0.0550995	0.0900192	0.0192337	0.126762	0.235352	0.178055	0.0099411	0.055191	0.0959396	0.139297	0.162605	0.197945	0.241219
0.00458527	0.0551453	0.0900192	0.0192337	0.126717	0.235359	0.178085	0.0099411	0.0551834	0.0959625	0.139297	0.162613	0.197952	0.241219
0.00458527	0.0551224	0.0900192	0.0192261	0.126663	0.235329	0.178093	0.0099411	0.0551834	0.0959778	0.139305	0.162643	0.197945	0.241219
0.00458527	0.0550842	0.0900192	0.0192261	0.126701	0.235321	0.178085	0.00993347	0.0551605	0.0959778	0.139305	0.162651	0.197952	0.241188
0.00458527	0.0551147	0.0900269	0.0192337	0.126755	0.235352	0.178108	0.00991821	0.0551529	0.0959778	0.139313	0.162651	0.197945	0.241165
0.00458527	0.0551224	0.0900269	0.0192337	0.126778	0.235344	0.178223	0.00991821	0.0551605	0.0959854	0.139328	0.162659	0.197922	0.241165
0.00458527	0.0550842	0.0900192	0.0192337	0.126747	0.235306	0.178329	0.00991821	0.0551682	0.0960159	0.139351	0.162674	0.197922	0.241165
0.00458527	0.0551224	0.0900192	0.0192413	0.126732	0.235298	0.178375	0.00991058	0.0551682	0.0960312	0.139381	0.162666	0.197906	0.24115
0.00458527	0.0551987	0.0900192	0.0192413	0.126755	0.235275	0.178406	0.00991058	0.0551605	0.0960617	0.139397	0.162659	0.197868	0.241142
0.00458527	0.055191	0.0900116	0.0192413	0.126801	0.235184	0.178474	0.00991058	0.0551529	0.096077	0.139397	0.162659	0.197861	0.241119
0.00458527	0.0551529	0.0899963	0.0192413	0.126823	0.235077	0.178535	0.00990295	0.0551453	0.0960999	0.139397	0.162674	0.197868	0.241089
0.00458527	0.0550995	0.090004	0.0192413	0.126854	0.235016	0.178581	0.00990295	0.0551224	0.0961151	0.139404	0.162697	0.197868	0.241074
0.00458527	0.0550385	0.0900116	0.0192337	0.126923	0.235008	0.178635	0.00990295	0.0551224	0.0961304	0.13942	0.162712	0.197876	0.241051
0.00458527	0.0550613	0.090004	0.0192337	0.127022	0.235069	0.178688	0.00990295	0.0551147	0.0961533	0.139427	0.162697	0.197906	0.241043
0.00458527	0.0551224	0.0899963	0.0192337	0.127113	0.235229	0.178741	0.00990295	0.0551147	0.0961533	0.139442	0.162697	0.197922	0.241005
0.00458527	0.0551071	0.0899963	0.0192337	0.127167	0.235451	0.178848	0.00990295	0.0551071	0.0961609	0.139442	0.162712	0.197914	0.240944
0.00460052	0.0550919	0.0899734	0.0192261	0.127182	0.235687	0.178947	0.00990295	0.0551071	0.0961761	0.13945	0.162727	0.197876	0.240906
0.00460052	0.0551224	0.0899734	0.0192337	0.12722	0.235901	0.179001	0.00990295	0.0551071	0.096199	0.139473	0.162743	0.197876	0.240898
0.00458527	0.0551147	0.0899811	0.0192337	0.127281	0.236069	0.179016	0.00990295	0.0550995	0.0962067	0.139481	0.162758	0.197891	0.240852
0.00458527	0.0550919	0.0899963	0.0192337	0.127342	0.236145	0.178978	0.00990295	0.0550919	0.0962143	0.139496	0.162773	0.197899	0.240768
0.00458527	0.0550995	0.0900116	0.0192337	0.127403	0.236198	0.178932	0.00990295	0.0550919	0.0962219	0.139519	0.162766	0.197899	0.240738
0.00458527	0.0551071	0.0900269	0.0192337	0.127449	0.236237	0.178955	0.00990295	0.0550919	0.0962219	0.139526	0.162766	0.197906	0.240761
0.00460052	0.0551071	0.0900192	0.0192337	0.12748	0.236221	0.178963	0.00990295	0.0550919	0.0962143	0.139526	0.162766	0.197906	0.240784
0.00458527	0.0551147	0.0899963	0.0192337	0.127548	0.236214	0.178902	0.00989532	0.0550919	0.0962143	0.139526	0.162788	0.197899	0.240746
0.00458527	0.0551147	0.0899734	0.0192337	0.12764	0.236229	0.178902	0.00989532	0.0550919	0.0962067	0.139526	0.162796	0.197899	0.240692
0.00458527	0.0551071	0.0899734	0.0192261	0.127708	0.236259	0.178963	0.00990295	0.0550919	0.0962067	0.139519	0.162788	0.197906	0.240662
0.00458527	0.0551147	0.0899811	0.0192184	0.127785	0.23629	0.178955	0.00989532	0.0550919	0.096199	0.139519	0.162766	0.197891	0.240662
0.00460052	0.0551147	0.0899811	0.0192184	0.127892	0.236359	0.178925	0.00989532	0.0550919	0.0961838	0.139519	0.16275	0.197876	0.240646
0.00460052	0.0550995	0.0899963	0.0192184	0.128006	0.23645	0.178955	0.00989532	0.0550842	0.0961761	0.139503	0.162743	0.197899	0.240646
0.00458527	0.0550995	0.0899963	0.0192184	0.12809	0.236511	0.178947	0.00989532	0.0550842	0.0961761	0.139519	0.162727	0.197868	0.240654
0.00458527	0.0551224	0.0899963	0.0192032	0.128174	0.236519	0.178917	0.00989532	0.0550919	0.0961685	0.139526	0.16272	0.197845	0.240654
0.00458527	0.0551376	0.0899963	0.0192032	0.128265	0.236488	0.178909	0.00989532	0.0550919	0.0961609	0.139526	0.16272	0.197823	0.240669
0.00458527	0.0551224	0.090004	0.0192184	0.128342	0.236519	0.178856	0.00989532	0.0550919	0.0961609	0.139526	0.16272	0.1978	0.2407
0.00458527	0.0550613	0.0899963	0.0192261	0.128426	0.236572	0.178802	0.00989532	0.0550842	0.0961533	0.139534	0.162704	0.197777	0.240707
0.00458527	0.0550385	0.0899963	0.0192184	0.128494	0.23658	0.178825	0.00989532	0.0550613	0.0961456	0.139534	0.162682	0.197769	0.240707
0.00458527	0.0551147	0.090004	0.0192032	0.12854	0.236595	0.178848	0.00989532	0.0550156	0.0961456	0.139534	0.162697	0.197754	0.240738
0.00458527	0.0551987	0.0900192	0.0192261	0.128601	0.236626	0.178825	0.00989532	0.0549698	0.0961456	0.139542	0.162704	0.197746	0.240761
0.00458527	0.0551529	0.0900192	0.0192337	0.128662	0.236618	0.178856	0.00989532	0.054924	0.0961533	0.139549	0.162704	0.197762	0.240791
0.00458527	0.0551071	0.0900116	0.0192337	0.1287	0.23658	0.178864	0.00989532	0.0549088	0.0961456	0.139542	0.162712	0.197754	0.240837
0.00458527	0.0551147	0.090004	0.0192261	0.128708	0.23661	0.178871	0.00989532	0.054924	0.0961456	0.139534	0.162727	0.197716	0.240891
0.00458527	0.0550995	0.090004	0.0192261	0.128731	0.236694	0.178886	0.00989532	0.0549469	0.0961456	0.139519	0.16272	0.197708	0.240929
0.00458527	0.0550537	0.0900116	0.0192184	0.128777	0.236763	0.178871	0.00989532	0.0549469	0.0961456	0.139519	0.162712	0.197723	0.240944
0.00458527	0.0550537	0.0899963	0.0192032	0.128822	0.236809	0.178825	0.00989532	0.0549545	0.0961456	0.139534	0.162704	0.197708	0.240952
0.00458527	0.0550842	0.0899963	0.0192032	0.128899	0.236885	0.178856	0.00989532	0.0549622	0.0961304	0.139542	0.162697	0.19767	0.240982
0.00458527	0.0551147	0.0900116	0.0192032	0.12896	0.236961	0.178856	0.0098877	0.0549622	0.0961304	0.139542	0.162682	0.197647	0.241035
0.00458527	0.0551224	0.0900116	0.0192184	0.128998	0.236984	0.17881	0.0098877	0.0549622	0.0961227	0.139542	0.162666	0.197655	0.241081
0.00458527	0.0550995	0.090004	0.0192337	0.129021	0.236954	0.178825	0.00989532	0.0549622	0.0961227	0.139542	0.162651	0.19767	0.241096
0.00460052	0.0550613	0.090004	0.0192261	0.129082	0.236938	0.178902	0.00989532	0.0549622	0.0961227	0.139549	0.162651	0.19767	0.241127
0.00458527	0.0550919	0.090004	0.0192261	0.12912	0.236893	0.178909	0.0098877	0.0549698	0.0961151	0.139549	0.162674	0.197655	0.241165
0.00458527	0.0550995	0.0899734	0.0192261	0.129166	0.236801	0.178879	0.0098877	0.0549622	0.0961075	0.139542	0.162682	0.197662	0.24118
0.00458527	0.0550613	0.0899734	0.0192261	0.129242	0.236748	0.178856	0.0098877	0.0549622	0.0960999	0.139542	0.162666	0.19767	0.241173
0.00458527	0.0551071	0.0899963	0.0192184	0.129303	0.236725	0.178833	0.0098877	0.0549545	0.0961075	0.139549	0.162666	0.197678	0.24118
0.00458527	0.0551834	0.0899963	0.0192261	0.129379	0.236626	0.178825	0.0098877	0.0549545	0.0961075	0.139542	0.162659	0.197678	0.241196
0.00458527	0.0551529	0.0899963	0.0192261	0.129494	0.236519	0.178825	0.0098877	0.0549545	0.0961075	0.139549	0.162651	0.19767	0.241196
0.00458527	0.055069	0.090004	0.0192184	0.129616	0.23645	0.178802	0.0098877	0.0549545	0.0961151	0.139572	0.162651	0.197655	0.241196
0.00458527	0.0550842	0.0899963	0.0192261	0.129684	0.236404	0.178734	0.0098877	0.0549545	0.0961151	0.139587	0.162651	0.197632	0.241196
0.00458527	0.0551147	0.0899734	0.0192184	0.129723	0.236366	0.178711	0.0098877	0.0549469	0.0961151	0.139587	0.162643	0.197632	0.241211
0.00458527	0.0551147	0.0899811	0.0192032	0.129768	0.236343	0.178734	0.0098877	0.0549393	0.0961075	0.139587	0.162643	0.197632	0.241226
0.00458527	0.0551071	0.0900116	0.0192261	0.129807	0.236336	0.178764	0.0098877	0.0549393	0.0961075	0.139603	0.162651	0.197624	0.241241
0.00458527	0.0551147	0.090004	0.0192261	0.129814	0.236336	0.178757	0.00989532	0.054924	0.0960999	0.139603	0.162628	0.197624	0.241272
0.00458527	0.0551147	0.0899658	0.0192184	0.129791	0.23632	0.178757	0.00989532	0.0549164	0.0961075	0.139618	0.162613	0.197617	0.241287
0.00458527	0.0551376	0.0899658	0.0192184	0.129761	0.236244	0.178764	0.0098877	0.0549088	0.0960999	0.139626	0.162643	0.197617	0.241295
0.00458527	0.0551605	0.090004	0.0192261	0.129738	0.236183	0.178764	0.0098877	0.0549011	0.0961075	0.139618	0.162643	0.197624	0.241295
0.00458527	0.0551376	0.0900192	0.0192261	0.129761	0.23613	0.178703	0.0098877	0.0548782	0.0961075	0.139595	0.162621	0.197647	0.24131
0.00458527	0.0551071	0.0900116	0.0192337	0.129791	0.236023	0.178589	0.0098877	0.0548706	0.0961075	0.139595	0.162628	0.197662	0.241325
0.00458527	0.0551147	0.0899734	0.0192337	0.129822	0.235886	0.178528	0.00987244	0.054863	0.0961151	0.139603	0.162643	0.197655	0.241341
0.00458527	0.0551224	0.0899658	0.0192337	0.129852	0.235832	0.178581	0.00987244	0.0548553	0.0961151	0.139603	0.162621	0.197647	0.241356
0.00458527	0.0551147	0.0900116	0.0192337	0.129868	0.235802	0.178665	0.00987244	0.0548553	0.0961227	0.139595	0.162613	0.197647	0.241364
0.00458527	0.0551147	0.0900421	0.0192337	0.129906	0.235733	0.178665	0.0098877	0.0548477	0.0961227	0.139595	0.162628	0.197624	0.241379
0.00458527	0.0551147	0.0900116	0.0192337	0.129936	0.235695	0.178635	0.00987244	0.0548325	0.0961227	0.139603	0.162651	0.197601	0.241371
0.00458527	0.0551224	0.0899963	0.0192337	0.129959	0.235687	0.178665	0.0098877	0.0548248	0.0961151	0.139618	0.162651	0.197578	0.241333
0.00460052	0.0551071	0.0899963	0.0192261	0.129967	0.235649	0.178711	0.0098877	0.0548248	0.0961151	0.139626	0.162659	0.197586	0.241325
0.00460052	0.0550919	0.0899734	0.0192261	0.129997	0.235596	0.178764	0.0098877	0.0548248	0.0961151	0.139618	0.162674	0.197586	0.241325
0.00458527	0.0551071	0.0899734	0.0192337	0.129997	0.235527	0.178825	0.0098877	0.0548096	0.0961151	0.139603	0.162682	0.197601	0.241325
0.00458527	0.0551376	0.0899963	0.0192337	0.129967	0.235466	0.178848	0.0098877	0.0548096	0.0961151	0.139618	0.162697	0.197601	0.241356
0.00458527	0.0551071	0.090004	0.0192184	0.129951	0.235428	0.178871	0.0098877	0.0548096	0.0961151	0.139626	0.162704	0.197601	0.241386
0.00458527	0.0550919	0.0899963	0.0192184	0.129959	0.235382	0.178917	0.0098877	0.0548019	0.0961227	0.139626	0.162697	0.197609	0.241409
0.00458527	0.0551071	0.0899963	0.0192184	0.129959	0.235344	0.178909	0.00989532	0.0547943	0.0961227	0.139626	0.162697	0.197624	0.24144
0.00458527	0.0551071	0.0899734	0.0192261	0.129913	0.235367	0.178902	0.00989532	0.0547943	0.0961304	0.139618	0.162704	0.197632	0.241455
0.00458527	0.0550995	0.0899734	0.0192261	0.12986	0.235397	0.178932	0.00989532	0.0547943	0.0961304	0.139603	0.162697	0.197647	0.241425
0.00458527	0.0551147	0.090004	0.0192184	0.129829	0.235352	0.178932	0.00989532	0.0547943	0.0961304	0.139603	0.162682	0.197632	0.241425
0.00460052	0.0551376	0.0899963	0.0192261	0.129784	0.235313	0.178909	0.00990295	0.0547943	0.0961304	0.139595	0.162712	0.197647	0.24144
0.00460052	0.0551453	0.0899658	0.0192261	0.129723	0.23526	0.178932	0.00990295	0.0547791	0.0961304	0.139595	0.162727	0.197662	0.241432
0.00458527	0.0551529	0.0899658	0.0192184	0.129677	0.235031	0.178925	0.00990295	0.0547943	0.0961304	0.139595	0.162727	0.197655	0.241425
0.00458527	0.0551453	0.0899811	0.0192184	0.129646	0.234673	0.178909	0.00991058	0.0548096	0.0961304	0.139595	0.162743	0.197655	0.241432
0.00458527	0.0551224	0.0899734	0.0192337	0.129601	0.234413	0.178978	0.00991821	0.0548096	0.0961456	0.139595	0.162766	0.197678	0.241432
0.00458527	0.0551071	0.0899734	0.0192337	0.12957	0.234314	0.179062	0.00991058	0.0548096	0.0961456	0.139603	0.162766	0.197685	0.241432
0.00458527	0.0551071	0.0899734	0.0192337	0.129578	0.234268	0.1791	0.00991058	0.0548248	0.0961456	0.139603	0.162758	0.197662	0.241425
0.00460052	0.0551376	0.0899811	0.0192337	0.129593	0.234245	0.179169	0.00991821	0.0548248	0.0961533	0.139595	0.162758	0.197655	0.241425
0.00458527	0.0551605	0.0899963	0.0192337	0.129601	0.234238	0.179222	0.00991821	0.0548248	0.0961609	0.139587	0.162758	0.19767	0.24144
0.00458527	0.0551376	0.0899811	0.0192337	0.129669	0.234245	0.179199	0.00991821	0.0548325	0.0961609	0.13958	0.162743	0.197678	0.24144
0.00458527	0.0551071	0.0899963	0.0192337	0.129768	0.234245	0.179192	0.00991821	0.0548325	0.0961609	0.139572	0.16272	0.197701	0.241394
0.00458527	0.0551071	0.0899963	0.0192337	0.12986	0.234245	0.179207	0.00991821	0.0548248	0.0961685	0.139565	0.162712	0.197708	0.241386
0.00458527	0.0551224	0.0899811	0.0192337	0.129951	0.234261	0.179169	0.00991821	0.0548477	0.0961761	0.139565	0.162712	0.19767	0.241455
0.00458527	0.0551071	0.0899734	0.0192337	0.130028	0.234268	0.179192	0.00993347	0.0548706	0.0961838	0.139565	0.162743	0.197647	0.241486
0.00458527	0.0550995	0.0899734	0.0192337	0.130074	0.234253	0.179245	0.00993347	0.0548782	0.096199	0.139549	0.162743	0.197632	0.241463
0.00458527	0.0550919	0.0899658	0.0192413	0.130119	0.234261	0.179169	0.00993347	0.0548782	0.0962067	0.139565	0.16272	0.197624	0.24147
0.00458527	0.0550995	0.0899658	0.0192337	0.130188	0.234299	0.179092	0.00993347	0.0549011	0.0962219	0.139572	0.16272	0.197617	0.241501
0.00458527	0.0551224	0.0899811	0.0192261	0.130203	0.234322	0.179115	0.00993347	0.0549088	0.0962219	0.13958	0.162727	0.197624	0.241486
0.00458527	0.0551453	0.0899811	0.0192337	0.130188	0.234344	0.1791	0.00993347	0.0549164	0.0962296	0.13958	0.162727	0.197617	0.24147
0.00458527	0.0551224	0.0899734	0.0192337	0.130173	0.234344	0.179054	0.00991821	0.054924	0.0962448	0.13958	0.162727	0.197601	0.241432
0.00458527	0.0551147	0.0899734	0.0192261	0.130142	0.234383	0.179146	0.00993347	0.0549393	0.0962524	0.139587	0.162727	0.197586	0.241417
0.00458527	0.0550995	0.0899811	0.0192261	0.130081	0.234505	0.179237	0.00993347	0.0549545	0.0962524	0.13958	0.162727	0.197563	0.241432
0.00458527	0.055069	0.0899963	0.0192337	0.130058	0.23465	0.179161	0.00993347	0.0549698	0.0962524	0.139572	0.162727	0.197556	0.241463
0.00458527	0.0550995	0.0899963	0.0192337	0.130058	0.234703	0.179108	0.00993347	0.0549927	0.0962524	0.139572	0.162743	0.19754	0.24144
0.00458527	0.0551453	0.0899811	0.0192261	0.130043	0.234711	0.179108	0.0099411	0.0550003	0.0962601	0.13958	0.16275	0.197525	0.24147
0.00458527	0.0551224	0.0899811	0.0192184	0.129997	0.234734	0.179077	0.00993347	0.0550003	0.0962601	0.139572	0.16275	0.19751	0.241524
0.00460052	0.0550842	0.0899811	0.0192261	0.129959	0.234703	0.179092	0.00993347	0.0550079	0.0962524	0.139572	0.16275	0.197495	0.241508
0.00458527	0.055069	0.0899734	0.0192261	0.129913	0.234673	0.179115	0.00993347	0.0550156	0.0962448	0.139587	0.162758	0.197472	0.24144
0.00458527	0.0550995	0.0899658	0.0192261	0.12986	0.234688	0.179092	0.0099411	0.0550385	0.0962601	0.139603	0.162766	0.197433	0.241463
0.00458527	0.0551376	0.0899811	0.0192261	0.129791	0.234749	0.17907	0.00993347	0.0550613	0.0962677	0.139618	0.162766	0.197426	0.241486
0.00458527	0.0551376	0.0899963	0.0192261	0.129723	0.234795	0.179115	0.0099411	0.0550842	0.0962677	0.139633	0.162796	0.197426	0.241516
0.00458527	0.0551071	0.0899963	0.0192337	0.129715	0.234848	0.179169	0.0099411	0.0550919	0.0962677	0.139641	0.162796	0.197411	0.241562
0.00458527	0.0550919	0.0899963	0.0192261	0.129745	0.234932	0.179222	0.00993347	0.0551071	0.0962753	0.139641	0.162788	0.197395	0.24157
0.00458527	0.0550919	0.0899811	0.0192261	0.129791	0.235023	0.179283	0.0099411	0.0551147	0.0962753	0.139641	0.162804	0.197418	0.241478
0.00458527	0.0550842	0.0899811	0.0192337	0.129852	0.235161	0.17926	0.0099411	0.0551376	0.0962753	0.139648	0.162819	0.197433	0.241425
0.00458527	0.0550842	0.0899734	0.0192337	0.129967	0.235275	0.179222	0.0099411	0.0551453	0.0962906	0.139664	0.162811	0.197418	0.241463
0.00458527	0.0551071	0.0899811	0.0192184	0.130066	0.235359	0.179214	0.0099411	0.0551605	0.0962982	0.139648	0.162811	0.197418	0.241478
0.00458527	0.0551224	0.090004	0.0192184	0.130142	0.235451	0.179207	0.0099411	0.0551834	0.0962906	0.139648	0.162827	0.197426	0.24144
0.00458527	0.0551071	0.0900192	0.0192261	0.130219	0.235573	0.179146	0.0099411	0.055191	0.0962677	0.139664	0.162827	0.197395	0.241409
0.00458527	0.0550842	0.0900192	0.0192261	0.130257	0.235664	0.179108	0.0099411	0.0551987	0.0962601	0.139671	0.162811	0.197372	0.241371
0.00458527	0.0550919	0.0900116	0.0192261	0.130226	0.235733	0.179108	0.0099411	0.0552139	0.0962677	0.139671	0.162811	0.197372	0.241364
0.00458527	0.0551224	0.090004	0.0192261	0.130219	0.235809	0.179092	0.0099411	0.0552292	0.0962677	0.139664	0.162796	0.197395	0.241364
0.00458527	0.0551224	0.0899963	0.0192261	0.130257	0.235901	0.179024	0.0099411	0.0552368	0.0962677	0.139664	0.162788	0.197418	0.241364
0.00458527	0.0550842	0.0900192	0.0192184	0.130272	0.235977	0.178947	0.00993347	0.0552368	0.0962677	0.139671	0.162811	0.197426	0.241371
0.00458527	0.0550919	0.0900269	0.0192261	0.130371	0.236053	0.178879	0.0099411	0.0552368	0.0962677	0.139687	0.162819	0.197411	0.241394
0.00458527	0.0551376	0.0900192	0.0192261	0.130554	0.236122	0.178856	0.0099411	0.0552368	0.0962677	0.139709	0.162819	0.197388	0.241417
0.00458527	0.0551147	0.0900192	0.0192261	0.130684	0.236137	0.178848	0.00993347	0.0552521	0.0962677	0.139709	0.162842	0.197411	0.241432
0.00458527	0.0551071	0.0900421	0.0192261	0.130692	0.236176	0.178757	0.00993347	0.0552597	0.0962677	0.139679	0.162849	0.197418	0.241417
0.00458527	0.0551376	0.0900269	0.0192261	0.130699	0.236221	0.178589	0.00993347	0.0552826	0.0962753	0.139671	0.162842	0.197388	0.241417
0.00458527	0.0551453	0.0900116	0.0192337	0.130745	0.236275	0.17849	0.00993347	0.0553055	0.0962906	0.139664	0.162849	0.197365	0.24144
0.00458527	0.0551071	0.0900116	0.0192261	0.130775	0.23642	0.178444	0.00991821	0.0553131	0.0962982	0.139664	0.162857	0.197342	0.241432
0.00458527	0.0550919	0.0900192	0.0192261	0.130798	0.236679	0.178345	0.00991058	0.0553131	0.0962982	0.139664	0.162857	0.197327	0.241371
0.00458527	0.0551147	0.0900116	0.0192261	0.130836	0.236984	0.17823	0.00991058	0.0553284	0.0962982	0.139648	0.162857	0.197311	0.24131
0.00458527	0.0551453	0.090004	0.0192261	0.130844	0.237244	0.178154	0.00991058	0.0553436	0.0962982	0.139641	0.162849	0.197281	0.241287
0.00460052	0.0551376	0.090004	0.0192261	0.130867	0.237442	0.178078	0.00991058	0.0553436	0.0963058	0.139633	0.162842	0.19725	0.241325
0.00460052	0.0551147	0.0899963	0.0192337	0.130898	0.237587	0.177956	0.00991058	0.0553589	0.0963058	0.139641	0.162842	0.19725	0.241379
0.00458527	0.0551224	0.0899811	0.0192413	0.130913	0.237656	0.177902	0.00991058	0.0553589	0.0962982	0.139664	0.162865	0.19725	0.241394
0.00458527	0.0551224	0.0899811	0.0192337	0.130913	0.237679	0.177902	0.00991058	0.055336	0.0963058	0.139671	0.162888	0.19722	0.241394
0.00458527	0.0551224	0.0899734	0.0192337	0.130936	0.237709	0.177826	0.00991058	0.0553284	0.0963135	0.139664	0.162872	0.197205	0.241417
0.00458527	0.0551071	0.0899963	0.0192261	0.130966	0.237724	0.177719	0.00991058	0.0553131	0.0963058	0.139664	0.162865	0.19722	0.241386
0.00458527	0.055069	0.0900269	0.0192261	0.130959	0.237717	0.177681	0.00991821	0.0553055	0.0963135	0.139664	0.162872	0.197205	0.241333
0.00458527	0.0550842	0.0900269	0.0192337	0.130936	0.237679	0.177696	0.00991821	0.0552979	0.0963135	0.139664	0.162888	0.197151	0.241318
0.00458527	0.0551453	0.0900192	0.0192337	0.130936	0.237671	0.17762	0.00991821	0.0553055	0.0962982	0.139648	0.162872	0.197105	0.241341
0.00458527	0.0551453	0.0900269	0.0192261	0.130943	0.237679	0.17749	0.00991821	0.0553055	0.0962906	0.139648	0.162857	0.197098	0.241364
0.00458527	0.0550919	0.090004	0.0192261	0.130974	0.237656	0.17746	0.00991821	0.0552979	0.0962906	0.139641	0.162857	0.19709	0.241371
0.00458527	0.0550919	0.0899582	0.0192184	0.130997	0.237617	0.17749	0.00991058	0.0552979	0.0962753	0.139641	0.162865	0.197052	0.241371
0.00458527	0.0551071	0.0899658	0.0192184	0.13102	0.237579	0.177513	0.00991058	0.0553055	0.0962753	0.139648	0.162888	0.197014	0.241386
0.00458527	0.0550995	0.090004	0.0192261	0.131027	0.237564	0.177513	0.00991058	0.0553055	0.0962906	0.139664	0.162903	0.196991	0.241432
0.00458527	0.0551147	0.090004	0.0192261	0.131042	0.237556	0.177536	0.00991058	0.0553055	0.0962906	0.139671	0.162895	0.19696	0.241508
0.00458527	0.0551453	0.0899963	0.0192261	0.131058	0.237541	0.177574	0.00991058	0.0553055	0.0962753	0.139671	0.162888	0.196915	0.241554
0.00458527	0.0551453	0.090004	0.0192261	0.131042	0.237526	0.177567	0.00991821	0.0553055	0.0962677	0.139671	0.162888	0.196869	0.241585
0.00458527	0.0551224	0.0899963	0.0192261	0.131058	0.237465	0.177536	0.00991821	0.0553284	0.0962753	0.139671	0.162888	0.196854	0.241653
0.00460052	0.0551147	0.0899582	0.0192261	0.131073	0.237396	0.177551	0.00991058	0.0553284	0.0962753	0.139679	0.162872	0.196838	0.241699
0.00460052	0.0551071	0.0899582	0.0192261	0.131088	0.237366	0.177574	0.00991058	0.0553131	0.0962753	0.139679	0.162872	0.1968	0.241707
0.00458527	0.0551147	0.0899811	0.0192337	0.131111	0.23732	0.177574	0.00991058	0.0553055	0.0962677	0.139664	0.162888	0.196785	0.241707
0.00458527	0.0551224	0.0900192	0.0192261	0.131134	0.237236	0.177536	0.00991058	0.0553131	0.0962601	0.139664	0.162872	0.19677	0.241714
0.00458527	0.0551071	0.0900269	0.0192261	0.131157	0.237144	0.177536	0.00991821	0.0553055	0.0962601	0.139679	0.162888	0.196754	0.241714
0.00458527	0.0550995	0.0899963	0.0192261	0.131149	0.237076	0.177567	0.00991821	0.0553055	0.0962677	0.139679	0.162903	0.196739	0.241669
0.00458527	0.0550995	0.0899811	0.0192261	0.131134	0.237053	0.177513	0.00991821	0.0553131	0.0962677	0.139679	0.162895	0.196716	0.241653
0.00458527	0.0550919	0.090004	0.0192261	0.131134	0.237053	0.177422	0.00991821	0.0553131	0.0962677	0.139687	0.162903	0.196701	0.241676
0.00458527	0.0550919	0.0899963	0.0192261	0.131119	0.237007	0.177406	0.00993347	0.0553131	0.0962753	0.139694	0.162933	0.196709	0.241692
0.00460052	0.0551071	0.0899811	0.0192261	0.131073	0.236961	0.177429	0.00993347	0.0553284	0.0962601	0.139694	0.162941	0.196709	0.241669
0.00460052	0.0551376	0.0900192	0.0192261	0.131027	0.236961	0.177406	0.00993347	0.055336	0.0962601	0.139687	0.162918	0.196671	0.241661
0.00458527	0.0551529	0.0900574	0.0192261	0.131012	0.236961	0.177338	0.00991821	0.055336	0.0962677	0.139694	0.162918	0.196663	0.241661
0.00458527	0.0551224	0.0900497	0.0192337	0.131012	0.236954	0.177338	0.00991821	0.055336	0.0962753	0.139694	0.162933	0.196693	0.241661
0.00458527	0.0550842	0.0900497	0.0192337	0.13102	0.236946	0.177361	0.00991821	0.0553436	0.0962753	0.139694	0.162933	0.196701	0.241669
0.00458527	0.0551147	0.0900726	0.0192261	0.131065	0.2369	0.177284	0.00991821	0.0553436	0.0962906	0.139694	0.162941	0.196701	0.241699
0.00458527	0.055191	0.0900574	0.0192261	0.131111	0.236801	0.177185	0.00991821	0.0553513	0.0962906	0.139709	0.162956	0.196701	0.241722
0.00460052	0.0551605	0.0899963	0.0192261	0.131119	0.236702	0.177132	0.00991821	0.0553513	0.0962906	0.139694	0.162956	0.196709	0.241714
0.00458527	0.0551071	0.0899582	0.0192261	0.131111	0.236664	0.177086	0.00991821	0.0553436	0.0962753	0.139687	0.162956	0.196709	0.241714
0.00458527	0.0551224	0.0899658	0.0192261	0.131111	0.236702	0.17701	0.00991821	0.0553436	0.0962753	0.139709	0.162971	0.196693	0.241722
0.00458527	0.0551071	0.0900116	0.0192261	0.131081	0.236748	0.176987	0.00993347	0.0553513	0.0962677	0.139725	0.162971	0.196693	0.241722
0.00458527	0.0550613	0.0900421	0.0192261	0.131065	0.236763	0.176979	0.00993347	0.0553436	0.0962677	0.139725	0.162971	0.196701	0.24173
0.00458527	0.0550537	0.0900269	0.0192337	0.131058	0.236824	0.176971	0.00991821	0.0553436	0.0962677	0.139717	0.162987	0.196709	0.24173
0.00458527	0.0550842	0.0900192	0.0192261	0.131027	0.236954	0.176994	0.00991821	0.0553436	0.0962601	0.139725	0.163002	0.196693	0.24173
0.00458527	0.0550919	0.0900269	0.0192184	0.130989	0.237007	0.177032	0.00991821	0.0553284	0.0962601	0.139732	0.162994	0.196686	0.241745
0.00458527	0.0551147	0.0900269	0.0192184	0.131012	0.237015	0.177055	0.00991821	0.0553131	0.0962448	0.13974	0.163002	0.196693	0.241768
0.00458527	0.0551224	0.0900116	0.0192261	0.130997	0.237083	0.177124	0.00993347	0.0553131	0.0962296	0.139748	0.16301	0.196709	0.241768
0.00458527	0.0550995	0.0899734	0.0192261	0.13092	0.237129	0.177223	0.00993347	0.0553284	0.0962448	0.139771	0.16301	0.196709	0.241768
0.00458527	0.0551071	0.0899582	0.0192261	0.130875	0.237083	0.177261	0.00993347	0.0553131	0.0962448	0.139786	0.163033	0.196716	0.24176
0.00458527	0.0551147	0.0899582	0.0192337	0.130898	0.23703	0.177223	0.00993347	0.0553055	0.0962296	0.139786	0.16304	0.196739	0.24176
0.00458527	0.0550919	0.0899734	0.0192337	0.13092	0.237038	0.177216	0.0099411	0.0552902	0.0962296	0.139793	0.16304	0.196754	0.241753
0.00458527	0.0550842	0.0899734	0.0192261	0.13092	0.23703	0.177269	0.0099411	0.055275	0.0962219	0.139816	0.16304	0.196762	0.241753
0.00458527	0.0551071	0.0899658	0.0192337	0.130913	0.236969	0.177361	0.0099411	0.0552597	0.0962143	0.139793	0.16304	0.196754	0.241753
0.00458527	0.0551224	0.0899734	0.0192337	0.130913	0.236809	0.177437	0.00994873	0.0552521	0.0962143	0.139778	0.16304	0.196762	0.241753
0.00458527	0.0551376	0.090004	0.0192261	0.13092	0.236557	0.17749	0.00994873	0.0552368	0.0962143	0.139778	0.163033	0.196785	0.241745
0.00458527	0.0551605	0.090004	0.0192261	0.130943	0.236382	0.177582	0.00995636	0.0552292	0.0962067	0.139778	0.16304	0.196793	0.241745
0.00460052	0.0551453	0.0899963	0.0192337	0.130966	0.236374	0.177696	0.00995636	0.0552063	0.0961838	0.139771	0.16304	0.196785	0.24176
0.00460052	0.0551224	0.090004	0.0192337	0.130974	0.23642	0.177757	0.00995636	0.0552063	0.0961838	0.139778	0.163078	0.196793	0.241768
0.00458527	0.0551529	0.090004	0.0192337	0.130974	0.236435	0.177795	0.00994873	0.0551987	0.0961838	0.139786	0.163132	0.196808	0.241791
0.00458527	0.0551605	0.0899734	0.0192337	0.130966	0.236427	0.177826	0.00994873	0.0551987	0.096199	0.139778	0.163139	0.196793	0.241798
0.00458527	0.0551376	0.0899582	0.0192184	0.130981	0.236366	0.177849	0.00995636	0.055191	0.0961838	0.139748	0.163109	0.196793	0.241806
0.00458527	0.0551224	0.0899734	0.0192261	0.130989	0.236244	0.17794	0.00995636	0.0551834	0.0961761	0.13974	0.163109	0.1968	0.241821
0.00458527	0.0551224	0.0899811	0.0192337	0.130997	0.236145	0.178085	0.00995636	0.0551682	0.0961761	0.139748	0.163109	0.19677	0.241837
0.00458527	0.0551147	0.0899811	0.0192337	0.13102	0.236069	0.178177	0.00995636	0.0551682	0.0961838	0.139763	0.163101	0.196724	0.241821
0.00458527	0.0550995	0.0899811	0.0192261	0.130997	0.236069	0.178177	0.00995636	0.0551682	0.0961838	0.139748	0.163094	0.196671	0.241837
0.00458527	0.0551071	0.0899963	0.0192261	0.130981	0.236122	0.178207	0.00995636	0.0551682	0.0961761	0.139748	0.163094	0.196548	0.241837
0.00458527	0.0551071	0.0899811	0.0192261	0.130997	0.236122	0.178284	0.00995636	0.0551605	0.0961456	0.139748	0.163094	0.196388	0.241814
0.00458527	0.0551071	0.0899811	0.0192184	0.131027	0.236092	0.178345	0.00995636	0.0551529	0.0961227	0.13974	0.163101	0.196373	0.241814
0.00458527	0.0551224	0.0900116	0.0192184	0.131149	0.236115	0.178383	0.00995636	0.0551529	0.0961227	0.139732	0.163124	0.196404	0.241814
0.00460052	0.0551376	0.0900192	0.0192261	0.131378	0.23613	0.178406	0.00996399	0.0551682	0.0961151	0.139725	0.163109	0.196365	0.241821
0.00460052	0.0551147	0.090004	0.0192337	0.131569	0.236115	0.178474	0.00996399	0.0551834	0.0960999	0.139725	0.163086	0.196335	0.241837
0.00458527	0.0551071	0.090004	0.0192261	0.131638	0.23613	0.178589	0.00995636	0.0551834	0.0960999	0.139725	0.163094	0.19635	0.241859
0.00458527	0.0551071	0.090004	0.0192184	0.131653	0.236115	0.178665	0.00994873	0.0551834	0.0960999	0.139732	0.163124	0.196327	0.241875
0.00458527	0.0550995	0.090004	0.0192261	0.13166	0.236069	0.178673	0.00994873	0.0551834	0.0960999	0.139725	0.163132	0.196289	0.241875
0.00458527	0.0550995	0.0900116	0.0192261	0.131653	0.236076	0.17868	0.00994873	0.0551682	0.0960846	0.139717	0.163132	0.196281	0.24189
0.00460052	0.0551376	0.0900116	0.0192261	0.131638	0.236084	0.178719	0.00995636	0.0551682	0.0960999	0.139709	0.163147	0.196281	0.241898
0.00460052	0.0551529	0.0900116	0.0192261	0.131645	0.236023	0.178741	0.00995636	0.0551605	0.0960999	0.139687	0.163155	0.196281	0.241905
0.00458527	0.0551224	0.0900116	0.0192337	0.131683	0.235985	0.178757	0.00995636	0.0551529	0.0960846	0.139687	0.163147	0.196281	0.24192
0.00458527	0.0550995	0.0900192	0.0192337	0.131714	0.235985	0.178787	0.00995636	0.0551605	0.0960846	0.139709	0.163139	0.196274	0.24192
0.00458527	0.0551071	0.0900192	0.0192261	0.131714	0.23597	0.178833	0.00995636	0.0551682	0.0960846	0.139717	0.163132	0.196236	0.241913
0.00458527	0.0551224	0.0899963	0.0192261	0.131714	0.235924	0.178879	0.00995636	0.0551682	0.0960999	0.139717	0.163132	0.19619	0.24192
0.00458527	0.0551376	0.0899582	0.0192261	0.131729	0.235847	0.178909	0.00995636	0.0551834	0.0960999	0.139717	0.163147	0.196175	0.241936
0.00460052	0.0551453	0.0899582	0.0192261	0.131729	0.235802	0.178925	0.00995636	0.0551987	0.0961075	0.139725	0.163147	0.196182	0.241936
0.00460052	0.0551376	0.0899734	0.0192261	0.131729	0.235855	0.178955	0.00995636	0.0552063	0.0961075	0.139732	0.163139	0.19619	0.24192
0.00458527	0.0551147	0.0899811	0.0192261	0.131737	0.235878	0.178993	0.00995636	0.0551987	0.0961151	0.13974	0.163124	0.196167	0.24192
0.00458527	0.0550995	0.0899811	0.0192261	0.131752	0.235748	0.179039	0.00995636	0.055191	0.0961151	0.139732	0.163109	0.196144	0.241913
0.00458527	0.0551071	0.0899963	0.0192261	0.131744	0.235611	0.179092	0.00995636	0.0551834	0.0961227	0.139725	0.163109	0.196175	0.241913
0.00460052	0.0551071	0.090004	0.0192337	0.131744	0.235542	0.179108	0.00995636	0.0551834	0.0961151	0.139725	0.163101	0.19619	0.241913
0.00458527	0.0551071	0.090004	0.0192261	0.13176	0.235428	0.179092	0.00996399	0.0551834	0.0961151	0.139732	0.163101	0.196175	0.241913
0.00458527	0.0551147	0.0900116	0.0192261	0.131783	0.235306	0.179077	0.00996399	0.055191	0.0961151	0.139725	0.163101	0.196159	0.24189
0.00458527	0.0551147	0.0900116	0.0192337	0.131798	0.235252	0.179077	0.00995636	0.0551987	0.0961151	0.139725	0.163101	0.196167	0.241875
0.00458527	0.0551071	0.0900269	0.0192337	0.131805	0.235207	0.17907	0.00994873	0.0552063	0.0961227	0.13974	0.163094	0.196167	0.24189
0.00458527	0.0551376	0.0900269	0.0192261	0.13179	0.235077	0.179024	0.00995636	0.0552139	0.0961533	0.13974	0.163094	0.196175	0.24189
0.00460052	0.0551453	0.0899963	0.0192261	0.13176	0.234947	0.179016	0.00995636	0.0552139	0.0961685	0.139732	0.163094	0.196205	0.241875
0.00460052	0.0551224	0.0899658	0.0192261	0.131706	0.23484	0.179039	0.00995636	0.0551987	0.0961609	0.13974	0.163055	0.19622	0.241867
0.00458527	0.0551147	0.0899734	0.0192261	0.13166	0.234726	0.179001	0.00995636	0.0551834	0.0961533	0.139748	0.163033	0.19622	0.241875
0.00458527	0.0551224	0.0900116	0.0192184	0.131653	0.234627	0.178963	0.00995636	0.0551682	0.0961533	0.13974	0.16301	0.19622	0.241875
0.00458527	0.0551147	0.0900192	0.0192184	0.13166	0.234558	0.179008	0.00995636	0.0551605	0.0961685	0.13974	0.16301	0.196243	0.24189
0.00460052	0.0551071	0.0900192	0.0192261	0.131653	0.234482	0.17907	0.00994873	0.0551529	0.0961761	0.13974	0.163017	0.196259	0.241898
0.00458527	0.0551147	0.0900192	0.0192261	0.131645	0.234406	0.1791	0.00994873	0.0551605	0.0961838	0.139748	0.163017	0.196259	0.241905
0.00458527	0.0551147	0.0900116	0.0192261	0.13166	0.23436	0.179123	0.00995636	0.0551605	0.0962067	0.139763	0.16301	0.196274	0.241898
0.00458527	0.0551147	0.090004	0.0192261	0.131699	0.234322	0.179161	0.00995636	0.0551605	0.0962143	0.139771	0.162971	0.196289	0.241905
0.00458527	0.0551071	0.090004	0.0192261	0.131699	0.234268	0.179146	0.00995636	0.0551605	0.0962143	0.139778	0.162956	0.196289	0.241905
0.00458527	0.0550919	0.0900116	0.0192184	0.131714	0.234207	0.179115	0.00995636	0.0551605	0.0962067	0.139809	0.162949	0.196289	0.241905
0.00458527	0.0550919	0.0900116	0.0192261	0.131744	0.234123	0.179077	0.00995636	0.0551605	0.0962067	0.139809	0.162949	0.196312	0.241905
0.00458527	0.0551071	0.090004	0.0192261	0.131737	0.23407	0.179047	0.00995636	0.0551605	0.0962143	0.139809	0.162933	0.196312	0.24189
0.00458527	0.0551071	0.090004	0.0192261	0.131691	0.234032	0.17907	0.00995636	0.0551605	0.0962143	0.139816	0.16291	0.196312	0.241867
0.00458527	0.0551071	0.0899963	0.0192261	0.131638	0.233978	0.1791	0.00995636	0.0551682	0.0962143	0.139832	0.16291	0.196304	0.241867
0.00458527	0.0551147	0.0899811	0.0192261	0.131493	0.233971	0.179047	0.00995636	0.0551682	0.0962219	0.139832	0.162895	0.196281	0.241821
0.00458527	0.0551224	0.0899734	0.0192184	0.131279	0.234001	0.179039	0.00995636	0.0551682	0.0962219	0.139854	0.162872	0.196274	0.241768
0.00458527	0.0551147	0.0899963	0.0192184	0.131149	0.234016	0.179108	0.00995636	0.0551834	0.0962143	0.13987	0.162865	0.196274	0.241791
0.00458527	0.0551071	0.090004	0.0192261	0.131119	0.234001	0.179077	0.00994873	0.0551834	0.0962296	0.139885	0.162872	0.196274	0.241768
0.00458527	0.0551071	0.0900192	0.0192261	0.131104	0.23394	0.179001	0.00995636	0.0551834	0.0962448	0.139908	0.162888	0.196259	0.241615
0.00458527	0.0551071	0.0900192	0.0192261	0.131111	0.233856	0.178993	0.00994873	0.0551834	0.0962448	0.139915	0.162888	0.196243	0.241508
0.00458527	0.0550995	0.0900116	0.0192337	0.131126	0.233772	0.178978	0.00994873	0.055191	0.0962524	0.139915	0.162872	0.196236	0.241547
0.00460052	0.0550919	0.0899963	0.0192337	0.131134	0.233742	0.178932	0.00995636	0.055191	0.0962524	0.139923	0.162872	0.196213	0.241547
0.00460052	0.0550919	0.0899734	0.0192261	0.131119	0.233681	0.178955	0.00995636	0.055191	0.0962524	0.139938	0.162865	0.19619	0.241486
0.00458527	0.0551071	0.0899811	0.0192261	0.131119	0.233597	0.179008	0.00994873	0.0551834	0.0962601	0.139954	0.162857	0.196182	0.241478
0.00458527	0.0551147	0.0899963	0.0192261	0.131157	0.233574	0.178993	0.00995636	0.0551834	0.0962524	0.139938	0.162849	0.196167	0.241486
0.00458527	0.0551071	0.0899963	0.0192184	0.131218	0.233597	0.178963	0.00995636	0.0551987	0.0962448	0.139938	0.162842	0.196136	0.241463
0.00458527	0.0551147	0.0900116	0.0192184	0.131271	0.233604	0.178963	0.00995636	0.0552063	0.0962524	0.139954	0.162849	0.196144	0.241463
0.00458527	0.0551224	0.0900116	0.0192261	0.131256	0.233589	0.178963	0.00995636	0.0552292	0.0962601	0.139938	0.162857	0.196144	0.241463
0.00458527	0.0551147	0.0899963	0.0192261	0.13121	0.233582	0.17897	0.00994873	0.0552521	0.0962601	0.139923	0.162857	0.196136	0.241432
0.00458527	0.0551071	0.0899963	0.0192261	0.13121	0.233582	0.178947	0.00995636	0.055275	0.0962601	0.1399	0.162857	0.196136	0.24144
0.00460052	0.0551071	0.0900116	0.0192261	0.131233	0.233566	0.178879	0.00995636	0.0552597	0.0962601	0.13987	0.162865	0.196136	0.241455
0.00460052	0.0551071	0.0899963	0.0192261	0.131256	0.233521	0.178856	0.00995636	0.0552521	0.0962601	0.139839	0.162872	0.196121	0.241417
0.00458527	0.0551071	0.0899506	0.0192261	0.131248	0.233482	0.178871	0.00995636	0.0552597	0.0962601	0.139824	0.162895	0.196114	0.241379
0.00458527	0.0551071	0.0899582	0.0192261	0.131218	0.233475	0.178833	0.00994873	0.0552597	0.0962524	0.139809	0.16291	0.196098	0.241386
0.00458527	0.0550995	0.0900116	0.0192261	0.13121	0.233459	0.17881	0.00994873	0.0552521	0.0962448	0.139793	0.16291	0.196091	0.241409
0.00458527	0.0550995	0.090065	0.0192184	0.131218	0.233444	0.178818	0.00994873	0.0552444	0.0962448	0.139786	0.162903	0.196098	0.241425
0.00458527	0.0551071	0.090065	0.0192261	0.131248	0.233391	0.178802	0.00995636	0.0552521	0.0962601	0.139778	0.16291	0.196075	0.241455
0.00460052	0.0550995	0.0900421	0.0192261	0.131279	0.233337	0.17878	0.00994873	0.0552521	0.0962677	0.139748	0.162933	0.195946	0.241478
0.00458527	0.0550995	0.0899811	0.0192261	0.131355	0.233292	0.17881	0.0099411	0.0552521	0.0962677	0.139748	0.162941	0.195763	0.241501
0.00458527	0.0551071	0.0899582	0.0192337	0.131424	0.233276	0.178802	0.00994873	0.0552521	0.0962677	0.139778	0.162941	0.195633	0.241524
0.00458527	0.0550995	0.0899811	0.0192337	0.131462	0.233261	0.178764	0.0099411	0.0552444	0.0962753	0.139793	0.162949	0.195564	0.241554
0.00458527	0.055069	0.0900192	0.0192184	0.131508	0.233246	0.17878	0.0099411	0.0552292	0.0962753	0.139809	0.162956	0.195557	0.24157
0.00458527	0.0550919	0.0900269	0.0192261	0.131561	0.233192	0.178772	0.0099411	0.0552139	0.0962753	0.139809	0.162956	0.195564	0.241585
0.00458527	0.0551224	0.0900192	0.0192261	0.131592	0.233162	0.178711	0.0099411	0.0552139	0.0962906	0.139786	0.162956	0.195564	0.2416
0.00460052	0.0551453	0.0900192	0.0192261	0.131638	0.233147	0.178688	0.0099411	0.0552292	0.0963058	0.139778	0.162964	0.195564	0.241615
0.00458527	0.0551376	0.0900116	0.0192261	0.131729	0.233101	0.178711	0.00993347	0.0552063	0.0962982	0.139778	0.162964	0.19558	0.241646
0.00458527	0.0551376	0.090004	0.0192261	0.131775	0.23304	0.178673	0.0099411	0.0551987	0.0962753	0.139786	0.162964	0.195587	0.241661
0.00458527	0.0551224	0.090004	0.0192261	0.131798	0.232979	0.178665	0.0099411	0.0552063	0.0962753	0.139778	0.162964	0.195587	0.241669
0.00458527	0.0551376	0.0899963	0.0192184	0.131851	0.232941	0.178719	0.0099411	0.0551987	0.0962753	0.139786	0.162971	0.195595	0.241669
0.00458527	0.0551071	0.0899811	0.0192261	0.131851	0.232918	0.17878	0.0099411	0.0551987	0.0962906	0.139793	0.162987	0.19561	0.241661
0.00458527	0.055069	0.0899811	0.0192184	0.131836	0.232903	0.178825	0.0099411	0.0552063	0.0962906	0.139793	0.162994	0.195641	0.241646
0.00458527	0.0550842	0.090004	0.0192032	0.131859	0.232864	0.178833	0.0099411	0.0552139	0.0962753	0.139786	0.163002	0.195702	0.241615
0.00458527	0.0551224	0.090004	0.0192184	0.131889	0.232826	0.178802	0.0099411	0.0552292	0.0962753	0.139793	0.16301	0.195778	0.241577
0.00460052	0.0551224	0.0899963	0.0192184	0.131844	0.232811	0.178764	0.00994873	0.055275	0.0962753	0.139809	0.163033	0.195801	0.241562
0.00460052	0.0550995	0.0899963	0.0192261	0.131783	0.232819	0.178787	0.00994873	0.0553284	0.0962753	0.139816	0.16304	0.195808	0.241547
0.00458527	0.0551071	0.090004	0.0192184	0.131775	0.232849	0.178757	0.0099411	0.0553513	0.0962753	0.139809	0.16304	0.195869	0.241516
0.00458527	0.0551224	0.090004	0.0192184	0.131783	0.232857	0.178635	0.0099411	0.0553513	0.0962906	0.139809	0.16304	0.19593	0.241516
0.00458527	0.0551376	0.090004	0.0192184	0.131813	0.232849	0.178574	0.0099411	0.0553513	0.0962906	0.139816	0.163048	0.195946	0.241508
0.00458527	0.0551224	0.090004	0.0192184	0.131844	0.232864	0.178596	0.0099411	0.0553513	0.0962677	0.139832	0.163055	0.195946	0.24147
0.00458527	0.0551147	0.0899811	0.0192184	0.131882	0.23288	0.178566	0.0099411	0.0553436	0.0962601	0.139854	0.163063	0.195976	0.241478
0.00458527	0.0550995	0.0899734	0.0192184	0.13195	0.23288	0.17849	0.0099411	0.055336	0.0962601	0.139862	0.163055	0.196022	0.241547
0.00458527	0.0550995	0.0899963	0.0192261	0.132034	0.232872	0.17849	0.0099411	0.055336	0.0962601	0.13987	0.163055	0.19606	0.241524
0.00458527	0.0550995	0.0899811	0.0192261	0.13205	0.23288	0.178528	0.0099411	0.055336	0.0962601	0.139877	0.163063	0.196083	0.241478
0.00458527	0.0551147	0.0899658	0.0192261	0.13205	0.232872	0.178543	0.0099411	0.0553284	0.0962601	0.139885	0.163078	0.196121	0.241524
0.00458527	0.0551224	0.0899734	0.0192337	0.13208	0.232849	0.178558	0.0099411	0.0553284	0.0962524	0.139885	0.163078	0.196136	0.241562
0.00458527	0.0551224	0.090004	0.0192261	0.132065	0.232819	0.178535	0.0099411	0.0553284	0.0962601	0.139885	0.163055	0.196144	0.241547
0.00458527	0.0551224	0.0900116	0.0192184	0.131989	0.23278	0.17852	0.0099411	0.0553284	0.0962753	0.139877	0.163078	0.196159	0.241547
0.00458527	0.0551071	0.0899963	0.0192184	0.131943	0.23275	0.178535	0.0099411	0.0553284	0.0962753	0.13987	0.163101	0.196182	0.241554
0.00458527	0.0550842	0.0899734	0.0192184	0.131935	0.232758	0.178558	0.0099411	0.0553284	0.0962753	0.139877	0.163101	0.196213	0.241524
0.00458527	0.0550919	0.0899963	0.0192184	0.131935	0.232765	0.178513	0.0099411	0.0553284	0.0962753	0.139885	0.163101	0.196236	0.241547
0.00458527	0.0550995	0.0900116	0.0192261	0.131981	0.232758	0.178474	0.0099411	0.0553284	0.0962677	0.1399	0.163109	0.196266	0.24157
0.00458527	0.0550919	0.0899963	0.0192261	0.132042	0.232735	0.178497	0.0099411	0.055336	0.0962677	0.139885	0.163101	0.196274	0.241516
0.00458527	0.0550919	0.0899963	0.0192261	0.13208	0.232712	0.178589	0.0099411	0.055336	0.0962677	0.139885	0.163094	0.196274	0.241432
0.00458527	0.0551224	0.0900116	0.0192261	0.132095	0.232681	0.178741	0.0099411	0.0553284	0.0962601	0.1399	0.163094	0.196281	0.241409
0.00458527	0.0551147	0.090004	0.0192261	0.132133	0.232681	0.178955	0.0099411	0.0553284	0.0962524	0.139908	0.163101	0.196289	0.241409
0.00458527	0.0550919	0.0899963	0.0192261	0.132172	0.232712	0.179199	0.0099411	0.0553284	0.0962524	0.139915	0.163094	0.196281	0.241386
0.00458527	0.0550842	0.0900116	0.0192261	0.132164	0.232727	0.179428	0.0099411	0.0553284	0.0962524	0.139915	0.163094	0.196266	0.241379
0.00458527	0.0551071	0.090004	0.0192261	0.132172	0.232765	0.179588	0.0099411	0.0553284	0.0962524	0.139915	0.163101	0.196243	0.241386
0.00458527	0.0551147	0.0899734	0.0192261	0.13221	0.232796	0.179642	0.0099411	0.0553284	0.0962448	0.139915	0.163109	0.196259	0.241386
0.00458527	0.0551071	0.0899811	0.0192261	0.132233	0.232811	0.179672	0.0099411	0.0553284	0.0962219	0.139915	0.163109	0.196281	0.241386
0.00458527	0.0550995	0.0900116	0.0192261	0.132233	0.232819	0.179672	0.0099411	0.0553284	0.0962143	0.139908	0.163132	0.196266	0.241394
0.00458527	0.0550995	0.0900116	0.0192261	0.132195	0.232849	0.179672	0.0099411	0.0553284	0.096199	0.139915	0.163132	0.196228	0.241394
0.00458527	0.0551071	0.090004	0.0192337	0.132187	0.232895	0.179695	0.0099411	0.0553284	0.096199	0.139923	0.163124	0.196228	0.241386
0.00458527	0.0550995	0.090004	0.0192337	0.13221	0.232994	0.179733	0.00993347	0.055336	0.0961838	0.139915	0.163139	0.196243	0.241379
0.00458527	0.0550919	0.0900116	0.0192337	0.13221	0.23307	0.179749	0.00993347	0.055336	0.0961761	0.139915	0.163162	0.196243	0.241379
0.00458527	0.0550995	0.0900192	0.0192261	0.13221	0.233116	0.179779	0.00993347	0.055336	0.0961685	0.139915	0.163155	0.196228	0.241371
0.00458527	0.0551071	0.0900192	0.0192261	0.132271	0.233185	0.179817	0.0099411	0.0553436	0.0961685	0.1399	0.163139	0.19619	0.241379
0.00458527	0.0550995	0.0900192	0.0192337	0.132355	0.233246	0.179878	0.00993347	0.055336	0.0961609	0.139885	0.163132	0.196159	0.241394
0.00458527	0.0550995	0.0900192	0.0192337	0.132401	0.233292	0.179932	0.00993347	0.0553284	0.0961533	0.1399	0.163132	0.196136	0.241409
0.00458527	0.0551147	0.0900192	0.0192184	0.132416	0.233353	0.179955	0.00993347	0.055336	0.0961533	0.139877	0.163094	0.196129	0.241417
0.00458527	0.0551224	0.0900116	0.0192184	0.132423	0.233376	0.179977	0.00993347	0.0553436	0.0961456	0.139771	0.163063	0.196121	0.241409
0.00458527	0.0551071	0.090004	0.0192261	0.132416	0.23333	0.180023	0.0099411	0.055336	0.0961227	0.139694	0.163063	0.196098	0.241394
0.00458527	0.0550919	0.090004	0.0192261	0.132408	0.233292	0.180023	0.0099411	0.0553436	0.0961151	0.139709	0.163078	0.196068	0.241394
0.00458527	0.0550995	0.0900116	0.0192337	0.132416	0.233276	0.180016	0.0099411	0.0553513	0.0961227	0.139717	0.163063	0.19606	0.241409
0.00458527	0.0550995	0.0900116	0.0192337	0.132408	0.233215	0.180069	0.0099411	0.0553436	0.0961304	0.139717	0.163078	0.196083	0.241409
0.00458527	0.0550995	0.090004	0.0192261	0.132362	0.23317	0.180107	0.00993347	0.0553513	0.0961227	0.139717	0.163094	0.196114	0.241409
0.00458527	0.0550995	0.090004	0.0192184	0.132317	0.233185	0.180099	0.00993347	0.0553513	0.0961227	0.139717	0.163094	0.196083	0.241417
0.00458527	0.0550842	0.090004	0.0192184	0.132278	0.233192	0.180161	0.0099411	0.0553513	0.0961151	0.139717	0.163078	0.19606	0.241409
0.00458527	0.0550919	0.090004	0.0192261	0.132256	0.233208	0.180229	0.0099411	0.0553513	0.0961227	0.139717	0.163078	0.196075	0.241409
0.00458527	0.0551376	0.0899963	0.0192184	0.132217	0.233208	0.180176	0.00993347	0.0553436	0.0961227	0.139717	0.163078	0.196129	0.241386
0.00460052	0.0551453	0.090004	0.0192261	0.132179	0.233208	0.180153	0.0099411	0.0553513	0.0961227	0.139709	0.163078	0.196236	0.241386
0.00458527	0.0551224	0.0899963	0.0192184	0.132126	0.233253	0.180199	0.0099411	0.0553741	0.0961075	0.139687	0.163078	0.196419	0.241417
0.00458527	0.0551147	0.0899963	0.0192184	0.132072	0.233337	0.180244	0.00993347	0.0553741	0.0961075	0.139664	0.163086	0.196526	0.241417
0.00458527	0.0551224	0.090004	0.0192261	0.132034	0.233406	0.180275	0.00993347	0.0553741	0.0961151	0.139633	0.163101	0.196556	0.241409
0.00458527	0.0551071	0.090004	0.0192184	0.132004	0.233459	0.180313	0.0099411	0.0553818	0.0961151	0.139595	0.163094	0.196579	0.241432
0.00458527	0.0550995	0.090004	0.0192184	0.131958	0.233528	0.180267	0.0099411	0.0553818	0.0961151	0.139549	0.163094	0.196617	0.241455
0.00460052	0.0551071	0.0900116	0.0192261	0.131905	0.233574	0.180183	0.0099411	0.0553818	0.0961151	0.139496	0.163101	0.19664	0.24144
0.00458527	0.0551147	0.0900192	0.0192261	0.131874	0.233627	0.180145	0.0099411	0.0553818	0.0961075	0.139458	0.163109	0.196663	0.24147
0.00458527	0.0551147	0.0900116	0.0192184	0.131828	0.233673	0.180077	0.0099411	0.0553818	0.0961227	0.13945	0.163124	0.196693	0.241524
0.00458527	0.0551071	0.0900116	0.0192261	0.131798	0.233711	0.180031	0.00993347	0.0553818	0.0961456	0.139427	0.163132	0.196693	0.241524
0.00458527	0.0551071	0.0900116	0.0192337	0.13179	0.23378	0.180031	0.00993347	0.0553818	0.0961304	0.139381	0.163109	0.196709	0.241508
0.00457764	0.0551071	0.090004	0.0192337	0.131775	0.233879	0.179977	0.00993347	0.0553818	0.0961227	0.139351	0.163086	0.196747	0.241516
0.00458527	0.0550995	0.0899963	0.0192337	0.131729	0.23394	0.179909	0.00993347	0.0553818	0.0961227	0.139336	0.163055	0.196785	0.241531
0.00460052	0.0551071	0.0899963	0.0192413	0.131699	0.234024	0.179909	0.00993347	0.0553894	0.0961456	0.139328	0.162987	0.196793	0.241547
0.00458527	0.0551147	0.0900192	0.0192337	0.131691	0.234131	0.179909	0.00993347	0.0553894	0.0961456	0.139305	0.162872	0.1968	0.241554
0.00458527	0.0551147	0.0899963	0.0192261	0.131653	0.234207	0.179863	0.00993347	0.0553818	0.0961609	0.13929	0.162827	0.196815	0.241562
0.00458527	0.0551147	0.0899506	0.0192261	0.131592	0.234222	0.179848	0.00993347	0.0553818	0.0961761	0.139282	0.162849	0.196831	0.241608
0.00458527	0.0551071	0.0899506	0.0192261	0.131516	0.234261	0.179863	0.00993347	0.0553818	0.096199	0.139267	0.162857	0.196838	0.241661
0.00458527	0.0550995	0.0899811	0.0192261	0.13147	0.234306	0.179848	0.00993347	0.0553818	0.0962067	0.139259	0.162857	0.196854	0.241653
0.00458527	0.0551147	0.0899963	0.0192261	0.131424	0.234352	0.179939	0.00993347	0.0553741	0.0962219	0.139252	0.162849	0.196861	0.241646
0.00458527	0.0551147	0.0899734	0.0192184	0.131355	0.234421	0.180031	0.00993347	0.0553589	0.0962524	0.139244	0.162842	0.196861	0.241669
0.00458527	0.0551071	0.0899734	0.0192184	0.131325	0.234467	0.179993	0.00993347	0.0553589	0.0962601	0.139236	0.162857	0.196892	0.241676
0.00458527	0.0551071	0.0899734	0.0192261	0.131332	0.234489	0.179932	0.00991821	0.0553513	0.0962601	0.139206	0.162903	0.196938	0.241669
0.00458527	0.0551071	0.0899734	0.0192261	0.131302	0.234505	0.179939	0.00991821	0.0553589	0.0962753	0.139206	0.162918	0.196983	0.241692
0.00458527	0.0550995	0.0899811	0.0192184	0.131218	0.234543	0.179939	0.00991821	0.0553741	0.0962982	0.139206	0.162903	0.197006	0.241714
0.00458527	0.0551071	0.0899963	0.0192184	0.131172	0.23455	0.179924	0.00991821	0.0553741	0.0963135	0.139198	0.162872	0.197037	0.241714
0.00458527	0.0551147	0.0899811	0.0192184	0.131149	0.234528	0.179955	0.00991058	0.0553741	0.0963287	0.139183	0.162857	0.197044	0.24173
0.00458527	0.0551147	0.0899811	0.0192032	0.131088	0.234459	0.179955	0.00991058	0.0553741	0.096344	0.13916	0.162872	0.197075	0.241753
0.00458527	0.0551224	0.0899963	0.0192184	0.131042	0.234406	0.179886	0.00991058	0.0553818	0.0963516	0.139153	0.162903	0.19709	0.24173
0.00458527	0.0551224	0.0900116	0.0192337	0.130989	0.234367	0.179871	0.00991058	0.0553818	0.0963669	0.139122	0.16291	0.19709	0.241707
0.00460052	0.0551071	0.090004	0.0192337	0.130928	0.234344	0.179909	0.00991058	0.0553818	0.0963745	0.139107	0.162903	0.19706	0.241692
0.00458527	0.0551147	0.0899963	0.0192261	0.13089	0.234344	0.179886	0.00990295	0.0553589	0.0963593	0.139107	0.16291	0.197052	0.241653
0.00458527	0.0551224	0.0899811	0.0192261	0.130867	0.234367	0.17984	0.00990295	0.0553589	0.096344	0.139107	0.162933	0.19706	0.241623
0.00460052	0.0551147	0.0899811	0.0192261	0.130829	0.23439	0.179825	0.00990295	0.0553741	0.0963287	0.139091	0.162933	0.197075	0.2416
0.00458527	0.0551147	0.0899811	0.0192184	0.130783	0.234383	0.17981	0.00990295	0.0553741	0.0963135	0.139069	0.162941	0.197098	0.24157
0.00458527	0.0551224	0.0899811	0.0192184	0.130722	0.234367	0.179771	0.00990295	0.0553741	0.0962982	0.139061	0.162949	0.197121	0.241554
0.00458527	0.0551071	0.0899963	0.0192184	0.130638	0.234344	0.179718	0.00990295	0.0553741	0.0962906	0.139053	0.162964	0.197136	0.241524
0.00458527	0.0550995	0.0899811	0.0192261	0.130585	0.234314	0.179665	0.00989532	0.0553818	0.0962753	0.139038	0.162987	0.197166	0.241508
0.00460052	0.0551147	0.0899734	0.0192261	0.130539	0.234337	0.179665	0.00989532	0.0553741	0.0962677	0.139015	0.162987	0.197205	0.241508
0.00460052	0.0551224	0.0899811	0.0192261	0.130501	0.23436	0.179642	0.00989532	0.0553741	0.0962753	0.139	0.162987	0.197227	0.241501
0.00458527	0.0550995	0.0899963	0.0192261	0.130524	0.23436	0.179558	0.00989532	0.0553818	0.0962982	0.138992	0.163002	0.19725	0.241501
0.00458527	0.0550919	0.090004	0.0192261	0.130539	0.23436	0.179512	0.00989532	0.0553436	0.0962906	0.139	0.163017	0.197281	0.241501
0.00458527	0.0551071	0.0900116	0.0192261	0.130508	0.234322	0.179474	0.00989532	0.0552902	0.0962677	0.139	0.16301	0.197311	0.241516
0.00458527	0.0551071	0.090004	0.0192184	0.130493	0.234261	0.179253	0.0098877	0.055275	0.0962601	0.139	0.162994	0.197342	0.241524
0.00458527	0.0551147	0.0899963	0.0192261	0.130463	0.234207	0.178902	0.0098877	0.055275	0.0962677	0.139008	0.162994	0.197388	0.241531
0.00458527	0.0551147	0.090004	0.0192261	0.130432	0.234169	0.178673	0.0098877	0.055275	0.0962677	0.139015	0.163002	0.197411	0.241547
0.00458527	0.0551071	0.0899811	0.0192032	0.130402	0.234116	0.178589	0.0098877	0.055275	0.0962677	0.139015	0.16301	0.197395	0.241531
0.00458527	0.0551071	0.0899582	0.0191956	0.130402	0.234085	0.17852	0.0098877	0.055275	0.0962601	0.139008	0.163033	0.197395	0.241516
0.00458527	0.0550995	0.0899963	0.0192184	0.130394	0.234116	0.178444	0.0098877	0.055275	0.0962601	0.139008	0.16304	0.197388	0.241478
0.00458527	0.0551071	0.0900116	0.0192337	0.130402	0.234154	0.178421	0.00989532	0.0552597	0.0962601	0.139015	0.163048	0.19735	0.241463
0.00458527	0.0551224	0.0899963	0.0192337	0.130409	0.2342	0.178398	0.00989532	0.055275	0.0962677	0.139015	0.16304	0.197311	0.241463
0.00458527	0.0551147	0.0899963	0.0192337	0.130409	0.234276	0.178391	0.00989532	0.0552826	0.0962677	0.139	0.163033	0.197289	0.241455
0.00458527	0.0550842	0.0899963	0.0192337	0.13044	0.234337	0.178391	0.00989532	0.0552826	0.0962677	0.138977	0.163048	0.197266	0.241432
0.00458527	0.0550995	0.0899811	0.0192184	0.130478	0.23436	0.178368	0.00989532	0.0552826	0.0962524	0.138977	0.163078	0.197235	0.24144
0.00458527	0.0551224	0.0900116	0.0192184	0.130478	0.234367	0.178345	0.00989532	0.0552902	0.0962448	0.139	0.163063	0.197227	0.241455
0.00458527	0.0551071	0.0900116	0.0192261	0.130463	0.234352	0.178345	0.0098877	0.0552902	0.0962448	0.139008	0.16304	0.197205	0.24144
0.00458527	0.0550995	0.0899658	0.0192261	0.130486	0.234344	0.178391	0.0098877	0.0552979	0.0962448	0.139015	0.16304	0.197182	0.241455
0.00458527	0.0551224	0.0899658	0.0192261	0.130486	0.234337	0.178482	0.00989532	0.0552979	0.0962448	0.139015	0.163048	0.197166	0.241463
0.00458527	0.0551224	0.0900192	0.0192337	0.130463	0.234322	0.178589	0.00989532	0.0552979	0.0962296	0.139038	0.163033	0.197151	0.241478
0.00458527	0.0551071	0.090004	0.0192261	0.130417	0.234276	0.17868	0.0098877	0.0553055	0.0962296	0.139061	0.16301	0.197151	0.241478
0.00458527	0.0551147	0.0899811	0.0192184	0.130348	0.234215	0.178734	0.0098877	0.0553131	0.0962296	0.139084	0.162994	0.197144	0.241478
0.00458527	0.0551224	0.0900192	0.0192261	0.130341	0.234207	0.178764	0.0098877	0.0553131	0.0962296	0.139107	0.162994	0.197136	0.241486
0.00458527	0.0551147	0.0900269	0.0192261	0.130402	0.234238	0.178787	0.0098877	0.0553284	0.0962219	0.139122	0.162994	0.197136	0.241501
0.00458527	0.0550995	0.090004	0.0192337	0.13044	0.234238	0.178833	0.0098877	0.055336	0.0962143	0.139137	0.162994	0.197151	0.241508
0.00458527	0.0550919	0.090004	0.0192413	0.130447	0.234215	0.178856	0.0098877	0.055336	0.096199	0.139145	0.162964	0.197174	0.241516
0.00458527	0.0551071	0.0900116	0.0192337	0.130486	0.234238	0.178848	0.0098877	0.0553436	0.0961761	0.139137	0.162956	0.197151	0.241524
0.00458527	0.0551147	0.0899963	0.0192261	0.130531	0.234261	0.178886	0.0098877	0.0553513	0.0961685	0.139137	0.162949	0.197144	0.241524
0.00458527	0.0551147	0.0899811	0.0192184	0.130585	0.234261	0.17897	0.00987244	0.0553513	0.0961685	0.139114	0.162941	0.197166	0.241516
0.00458527	0.0551224	0.090004	0.0192261	0.130669	0.234253	0.179016	0.00987244	0.0553513	0.0961761	0.139008	0.162933	0.197182	0.241501
0.00458527	0.0551147	0.0900192	0.0192261	0.130684	0.234268	0.179039	0.0098877	0.0553589	0.0961761	0.13887	0.162933	0.197182	0.241486
0.00458527	0.0550995	0.090004	0.0192337	0.13063	0.234276	0.179092	0.0098877	0.0553589	0.0961838	0.138817	0.162918	0.197166	0.241501
0.00458527	0.0550995	0.0899963	0.0192337	0.130608	0.234291	0.179115	0.00987244	0.0553589	0.0961838	0.138824	0.162918	0.197144	0.241486
0.00458527	0.0551147	0.090004	0.0192261	0.130676	0.234268	0.179108	0.00987244	0.0553589	0.0961838	0.138832	0.162918	0.197166	0.24147
0.00458527	0.0551147	0.090004	0.0192184	0.13073	0.234215	0.179077	0.00986481	0.0553513	0.0961838	0.138847	0.162918	0.197174	0.241463
0.00458527	0.0551147	0.0899963	0.0192261	0.130768	0.234207	0.179054	0.00986481	0.0553513	0.0961838	0.13887	0.162918	0.197144	0.24147
0.00458527	0.0551224	0.090004	0.0192261	0.130821	0.234299	0.179024	0.00987244	0.0553513	0.0961838	0.13887	0.162933	0.197144	0.241478
0.00457764	0.0551224	0.0900116	0.0192261	0.130882	0.234421	0.179047	0.00987244	0.0553436	0.096199	0.138893	0.162918	0.197182	0.241478
0.00458527	0.0551224	0.090004	0.0192261	0.130936	0.234657	0.179077	0.00986481	0.0553284	0.0962067	0.138901	0.162933	0.197144	0.241463
0.00458527	0.0551224	0.090004	0.0192261	0.130974	0.235008	0.179016	0.00986481	0.0553284	0.0962219	0.138901	0.162964	0.19706	0.24144
0.00458527	0.0551376	0.0900116	0.0192184	0.130974	0.235275	0.178886	0.00986481	0.0553131	0.0962601	0.138901	0.162971	0.197075	0.241417
0.00458527	0.0551376	0.0900116	0.0192261	0.130974	0.235359	0.178825	0.00986481	0.0553131	0.0962753	0.138901	0.162964	0.197105	0.241409
0.00458527	0.0551224	0.090004	0.0192337	0.130997	0.235374	0.17881	0.00986481	0.0553131	0.0962906	0.13887	0.162971	0.197121	0.241394
0.00458527	0.0551147	0.0899963	0.0192261	0.131012	0.23542	0.178711	0.00986481	0.0553055	0.0962982	0.138832	0.162971	0.197144	0.241394
0.00458527	0.0551071	0.0899811	0.0192184	0.130997	0.235458	0.178627	0.00986481	0.0552979	0.0962982	0.138809	0.162964	0.197182	0.241394
0.00458527	0.0551071	0.0899811	0.0192261	0.131012	0.235504	0.178612	0.00986481	0.0552902	0.0962906	0.138779	0.162964	0.197174	0.241386
0.00458527	0.0551071	0.0899963	0.0192337	0.131058	0.235596	0.178581	0.00986481	0.0552902	0.0962982	0.138763	0.162971	0.197166	0.241386
0.00458527	0.0550995	0.090004	0.0192261	0.131088	0.235657	0.178543	0.00986481	0.0552826	0.0963058	0.138763	0.162964	0.197166	0.241386
0.00458527	0.0550919	0.0900116	0.0192261	0.131088	0.235657	0.17852	0.00986481	0.0552826	0.0963135	0.138771	0.162949	0.197144	0.241379
0.00458527	0.0550919	0.0900116	0.0192261	0.131081	0.235619	0.17849	0.00986481	0.055275	0.0963211	0.138763	0.162949	0.197136	0.241356
0.00458527	0.0551071	0.0900116	0.0192261	0.131119	0.235611	0.178467	0.00986481	0.0552597	0.0963211	0.138748	0.162964	0.197151	0.241341
0.00458527	0.0551147	0.0900116	0.0192184	0.131157	0.235603	0.178444	0.00986481	0.0552597	0.0963287	0.138702	0.162994	0.197151	0.241333
0.00458527	0.0551071	0.0899963	0.0192184	0.131157	0.23555	0.178429	0.00986481	0.0552597	0.0963287	0.138657	0.163002	0.197136	0.24131
0.00458527	0.0550995	0.0899811	0.0192032	0.131157	0.235497	0.178398	0.00986481	0.055275	0.0963287	0.138641	0.162987	0.197121	0.241295
0.00458527	0.0551071	0.0899963	0.0192032	0.131157	0.235466	0.178368	0.00986481	0.055275	0.0963211	0.138634	0.162994	0.197121	0.241287
0.00458527	0.0551071	0.0900116	0.0192261	0.131126	0.235443	0.178375	0.00986481	0.0552826	0.0963135	0.138618	0.163017	0.197128	0.24128
0.00458527	0.0550995	0.0900192	0.0192337	0.131088	0.235382	0.178421	0.00986481	0.0552826	0.0962982	0.138657	0.16304	0.197128	0.241272
0.00458527	0.0550919	0.090004	0.0192261	0.131088	0.235374	0.178352	0.00986481	0.0552826	0.0962677	0.138763	0.16304	0.197151	0.241272
0.00458527	0.0550919	0.0899963	0.0192184	0.131088	0.235382	0.178207	0.00986481	0.055275	0.0962601	0.138832	0.16304	0.197144	0.241264
0.00458527	0.0551071	0.090004	0.0192184	0.131073	0.235382	0.178062	0.00986481	0.0552826	0.0962601	0.138824	0.16304	0.19706	0.241241
0.00457764	0.0551071	0.0899963	0.0192184	0.131065	0.235367	0.17775	0.00986481	0.055275	0.0962601	0.138817	0.163055	0.196999	0.241241
0.00458527	0.0550919	0.0899963	0.0192184	0.131035	0.235359	0.177185	0.00986481	0.055275	0.0962524	0.138817	0.163078	0.19706	0.241234
0.00458527	0.0550919	0.090004	0.0192261	0.131027	0.235344	0.176758	0.00986481	0.055275	0.0962448	0.138802	0.163086	0.197128	0.241234
0.00458527	0.0551071	0.090004	0.0192337	0.131058	0.235283	0.17662	0.00986481	0.055275	0.0962448	0.138794	0.163086	0.197105	0.241234
0.00457764	0.0550995	0.090004	0.0192261	0.131073	0.235184	0.176521	0.00986481	0.055275	0.0962524	0.138794	0.163094	0.197083	0.241234
0.00458527	0.0550842	0.0900116	0.0192261	0.131058	0.235092	0.176414	0.00987244	0.0552597	0.0962448	0.138763	0.163086	0.197083	0.241234
0.00458527	0.0550842	0.090004	0.0192337	0.131073	0.235016	0.176338	0.00987244	0.0552597	0.0962219	0.138725	0.163086	0.197075	0.241241
0.00458527	0.0550995	0.0899963	0.0192261	0.131073	0.234947	0.176254	0.00987244	0.0552597	0.0962067	0.138702	0.163086	0.197075	0.241249
0.00457764	0.0551071	0.0899963	0.0192261	0.131027	0.234917	0.176193	0.00987244	0.0552597	0.096199	0.13868	0.163086	0.19709	0.241241
0.00458527	0.0551147	0.0899963	0.0192337	0.130997	0.234886	0.176231	0.00987244	0.0552521	0.096199	0.138664	0.163086	0.197083	0.241241
0.00458527	0.0551147	0.090004	0.0192261	0.131058	0.23484	0.1763	0.00987244	0.0552521	0.096199	0.138664	0.163086	0.197052	0.241249
0.00458527	0.0550995	0.0900116	0.0192261	0.131081	0.234802	0.176315	0.0098877	0.0552597	0.0961838	0.138672	0.163086	0.197052	0.241234
0.00458527	0.0550919	0.0900116	0.0192337	0.131073	0.234795	0.176369	0.0098877	0.0552597	0.0961838	0.138672	0.163078	0.197044	0.241226
0.00458527	0.0551147	0.0900116	0.0192413	0.131081	0.234779	0.176453	0.0098877	0.0552597	0.0961838	0.138641	0.163055	0.197014	0.241241
0.00458527	0.0551224	0.090004	0.0192337	0.131104	0.234787	0.176552	0.0098877	0.0552597	0.0961761	0.138603	0.163048	0.196983	0.241287
0.00460052	0.0551071	0.0899963	0.0192261	0.131134	0.234818	0.176689	0.0098877	0.0552597	0.0961685	0.138573	0.16304	0.19696	0.241295
0.00458527	0.0550919	0.0899963	0.0192184	0.131165	0.234848	0.176895	0.00989532	0.0552597	0.0961609	0.138557	0.16301	0.196976	0.24128
0.00458527	0.0551071	0.090004	0.0192184	0.131165	0.234917	0.177086	0.00989532	0.0552597	0.0961685	0.138535	0.162987	0.196976	0.24128
0.00458527	0.0551071	0.090004	0.0192261	0.131126	0.235008	0.177193	0.00990295	0.0552597	0.0961685	0.138557	0.162987	0.196953	0.24128
0.00458527	0.0550995	0.090004	0.0192337	0.131111	0.235069	0.177246	0.00990295	0.0552521	0.0961761	0.138573	0.162987	0.196938	0.24128
0.00458527	0.0550995	0.090004	0.0192261	0.131149	0.235039	0.177292	0.00990295	0.0552521	0.0961838	0.13858	0.162964	0.196915	0.241287
0.00458527	0.0550995	0.090004	0.0192261	0.131172	0.235023	0.177361	0.00990295	0.0552444	0.0961838	0.138588	0.162964	0.196892	0.241295
0.00458527	0.0550995	0.0900116	0.0192261	0.131157	0.235069	0.177422	0.00990295	0.0552521	0.0961838	0.138603	0.162971	0.196884	0.24131
0.00458527	0.0550995	0.0900192	0.0192261	0.131119	0.235092	0.17746	0.00990295	0.0552521	0.096199	0.138618	0.162971	0.196869	0.241325
0.00458527	0.0550995	0.0900116	0.0192337	0.131119	0.235069	0.177475	0.00990295	0.0552444	0.096199	0.138626	0.162971	0.196861	0.241333
0.00458527	0.0550613	0.0900116	0.0192337	0.131104	0.235069	0.177521	0.00990295	0.0552444	0.0961838	0.138641	0.162971	0.196846	0.241333
0.00458527	0.0550613	0.0900116	0.0192261	0.131065	0.235092	0.177551	0.00990295	0.0552444	0.0961761	0.138664	0.162987	0.196846	0.241341
0.00458527	0.0551224	0.0900116	0.0192261	0.131058	0.235115	0.177513	0.00991058	0.0552444	0.0961685	0.138687	0.162971	0.196861	0.241356
0.00458527	0.0551453	0.090004	0.0192184	0.131073	0.235161	0.177444	0.00991058	0.0552521	0.0961685	0.138718	0.162987	0.196854	0.241364
0.00458527	0.0551147	0.090004	0.0192184	0.131073	0.235222	0.177437	0.00991058	0.0552521	0.0961761	0.138748	0.162987	0.196846	0.241364
0.00458527	0.0551071	0.090004	0.0192261	0.131081	0.23526	0.17749	0.00991058	0.0552597	0.0961838	0.138763	0.162971	0.196846	0.241333
0.00458527	0.0551071	0.090004	0.0192261	0.131088	0.23526	0.177513	0.00991058	0.055275	0.0961838	0.138802	0.162956	0.196846	0.24131
0.00458527	0.0550995	0.090004	0.0192261	0.131088	0.235275	0.177483	0.00991058	0.055275	0.0961838	0.138832	0.162949	0.196815	0.241272
0.00458527	0.0550919	0.090004	0.0192261	0.131088	0.235283	0.17746	0.00991058	0.0552597	0.0961685	0.138855	0.162933	0.196793	0.241188
0.00458527	0.0551147	0.0899811	0.0192261	0.131088	0.235283	0.177391	0.00991058	0.0552597	0.0961685	0.138893	0.16291	0.19677	0.241104
0.00458527	0.0551071	0.0899658	0.0192261	0.131088	0.235275	0.177269	0.00991058	0.0552597	0.0961761	0.138939	0.162918	0.19677	0.241081
0.00458527	0.0550842	0.0899658	0.0192261	0.131119	0.235268	0.177185	0.00991058	0.0552597	0.0961685	0.138954	0.162949	0.19677	0.241089
0.00458527	0.0551071	0.0899734	0.0192261	0.131134	0.235252	0.177185	0.00991058	0.0552597	0.0961609	0.138954	0.162964	0.19677	0.241089
0.00458527	0.0551224	0.0899734	0.0192261	0.131149	0.235252	0.177193	0.00990295	0.055275	0.0961761	0.138962	0.162964	0.19677	0.241074
0.00458527	0.0551071	0.0899658	0.0192261	0.13118	0.235268	0.177193	0.00991058	0.055275	0.0961838	0.138977	0.162949	0.196785	0.241066
0.00458527	0.0550995	0.0899658	0.0192261	0.131248	0.235252	0.177147	0.00991058	0.055275	0.0961761	0.139008	0.162941	0.196793	0.241074
0.00458527	0.0551071	0.0899658	0.0192184	0.131271	0.235214	0.177048	0.00990295	0.055275	0.0961761	0.139038	0.162949	0.196808	0.241074
0.00457764	0.0551071	0.0899658	0.0192261	0.131279	0.235191	0.176971	0.00990295	0.0552826	0.0961838	0.139084	0.162964	0.1968	0.241074
0.00458527	0.0550842	0.0899658	0.0192337	0.131302	0.235184	0.17688	0.00991058	0.0552826	0.0961838	0.139107	0.162971	0.196793	0.241066
0.00458527	0.0550842	0.0899963	0.0192261	0.131302	0.235138	0.176743	0.00991058	0.0552902	0.0961838	0.139137	0.162987	0.196815	0.241051
0.00458527	0.0550995	0.0900116	0.0192261	0.131294	0.235062	0.176613	0.00991058	0.0552979	0.0961838	0.139168	0.162994	0.196831	0.241051
0.00458527	0.0550995	0.090004	0.0192261	0.131294	0.235031	0.176514	0.00991821	0.0553055	0.096199	0.139206	0.163017	0.196785	0.241066
0.00458527	0.0550919	0.090004	0.0192261	0.131271	0.235046	0.176376	0.00991058	0.0553055	0.0962067	0.139252	0.163033	0.196754	0.241081
0.00458527	0.0550842	0.090004	0.0192184	0.131233	0.235023	0.176254	0.00991821	0.0553284	0.0962143	0.139282	0.163017	0.1968	0.241081
0.00458527	0.0550842	0.090004	0.0192261	0.131233	0.234978	0.176155	0.00991821	0.055336	0.0962448	0.139305	0.163033	0.196854	0.241066
0.00458527	0.0550919	0.090004	0.0192261	0.131256	0.235008	0.176025	0.00991058	0.055336	0.0962677	0.139343	0.163055	0.196861	0.241066
0.00458527	0.0550842	0.090004	0.0192184	0.131271	0.235069	0.175934	0.00991058	0.055336	0.0962906	0.139351	0.163078	0.196854	0.241051
0.00458527	0.0550613	0.0900116	0.0192261	0.131317	0.235077	0.175919	0.00991821	0.0553131	0.0962906	0.139374	0.163086	0.196861	0.241028
0.00458527	0.0550842	0.0900116	0.0192261	0.131348	0.235115	0.175858	0.00991821	0.0553055	0.0962982	0.139397	0.163086	0.196884	0.241005
0.00460052	0.0550919	0.090004	0.0192261	0.131325	0.235176	0.175797	0.00991058	0.0552979	0.0962906	0.139435	0.163078	0.196854	0.241005
0.00458527	0.0550842	0.0899963	0.0192261	0.13131	0.235207	0.175819	0.00991821	0.0552979	0.0962677	0.139458	0.163094	0.196854	0.241005
0.00458527	0.0550842	0.090004	0.0192261	0.131302	0.235138	0.175804	0.00991821	0.0552902	0.0962524	0.139488	0.163124	0.196907	0.240997
0.00458527	0.0551071	0.0900116	0.0192184	0.13131	0.235092	0.175713	0.00991821	0.0552826	0.0962448	0.139519	0.163109	0.196899	0.240997
0.00458527	0.0551147	0.090004	0.0192261	0.131332	0.235077	0.175644	0.00991821	0.055275	0.0962448	0.139534	0.163094	0.196861	0.240997
0.00460052	0.0551224	0.090004	0.0192261	0.131363	0.235023	0.175636	0.00991821	0.0552826	0.0962524	0.139549	0.163094	0.196892	0.241005
0.00460052	0.0551147	0.090004	0.0192184	0.131371	0.234962	0.17569	0.00991058	0.055275	0.0962524	0.139595	0.163086	0.196884	0.241035
0.00458527	0.0551147	0.0900116	0.0192184	0.131378	0.234924	0.175743	0.00991058	0.0552597	0.0962601	0.139626	0.163078	0.196754	0.241035
0.00458527	0.0551147	0.0900269	0.0192184	0.131401	0.234894	0.175735	0.00991058	0.0552597	0.0962677	0.139648	0.163094	0.196663	0.24102
0.00458527	0.0551147	0.0900116	0.0192184	0.131439	0.234833	0.175728	0.00991058	0.0552597	0.0962906	0.139664	0.163101	0.196686	0.24102
0.00458527	0.0551147	0.0899811	0.0192261	0.131508	0.234795	0.175774	0.00991821	0.0552597	0.0962906	0.139664	0.163094	0.196716	0.241005
0.00458678	0.0551128	0.0899821	0.0192059	0.130919	0.234588	0.178118	0.00992106	0.0552949	0.0961771	0.139688	0.162856	0.197034	0.241125
